# Supplementary material for: Whole-Transcriptome profiling of formalin-fixed, paraffin-embedded renal cell carcinoma by RNA-seq
Source: BMC Genomics. 2014 Dec 11;15(1):1087. doi: 10.1186/1471-2164-15-1087 (PMC4298956; doi:10.1186/1471-2164-15-1087)
Supplement: Supplementary file 3 — Additional file 3: Supplemental Tables. (XLSX 973 KB) [file 12864_2014_6897_MOESM3_ESM.xlsx]

## Sheet: Table S1
	Table S1. Number of genes detected by RNAseq
		Tumor 1 FFPE	Tumor 1 FF	Tumor 2 FFPE	Tumor 2 FF
	FPKM>5	5414	6070	5666	6933
	FPKM>1	12763	12745	13038	13166
	FF, fresh frozen; FFPE: formalin-fixed paraffin-embedded; FPKM, fragments per kilobase of exon per million fragments mapped

## Sheet: Table S2
	Table S2. RNA-seq library metrics with Ribo-Zero™ rRNA-depleted FF and FFPE RNA samples
	Sample	Library Size	Total Mapped to Genome (>=Q20)	Uniquely Mapped to Genome (>=Q20)	Mapped to Exon	Mapped to Intron	Strand Specificity	rRNA Sequence
	Tumor 1 FF	11402716	8736267	0.77	0.44	0.33	0.81	0.001
	Tumor 2 FF	10859105	8244945	0.76	0.49	0.33	0.8	0.001
	Tumor 1 FFPE	18606041	13202954	0.71	0.34	0.36	0.86	0.005
	Tumor 2 FFPE	14719244	10660482	0.72	0.34	0.49	0.81	0.003
	FF, fresh frozen; FFPE: formalin-fixed paraffin-embedded

## Sheet: Table S3
	Table S3. ccRCC patients clinical information
		Diagnosis	Tumor Size	Grade	PTNM	Note
	Tumor 1	ccRCC	6.5 cm	3	pT1bNx	Recurred with metastatic disease 17 months after surgery
	Tumor 2	ccRCC	9.4 cm	2	pT3aN0M0	Tumor extends into perinephric fat.
						Has been followed 13 months with no evidence of disease

## Sheet: Table S4
	Table S4. FPKM values for RNA-seq
	Gene	Tumor 1_FFPE	Tumor 1_FF	Tumor 2_FFPE	Tumor 2_FF
	MIR4461	105787	68337	58626.7	20984.8
	MTRNR2L2	21380.9	46025	27763.6	27473.5
	SNORA49	24070.7	15021.3	22342	14558.2
	SNORD8	15546.8	13416.1	28856.4	17044.2
	SNORD22	18926.6	8839.4	29499.6	15001.6
	SNORD57	30804.8	6400.68	23116.6	11250.2
	SNORD89	17536.2	9280.39	29662.6	12157.4
	SNORD87	31004.8	1983.02	20697.5	6973.44
	SNORD29	15855.2	4121.77	18340.3	7738.6
	MTRNR2L8	7832.45	14839.5	10882.9	9961.33
	MTRNR2L1	10549.1	13015.9	10169.8	8860.34
	SNORD27	14954.6	1906.58	18403.5	6866.99
	SNORD34	9541.77	3095.68	15942.8	5604.55
	SNORD76	17633.1	1810.74	10373.3	3145.25
	SNORA20	6796.86	5319.66	13768	4841.08
	SNORD24	10373.3	4523.88	12712.4	2986.74
	SNORD99	14208.8	2079.49	6630.51	1745.99
	SNORD58A	11112.2	1854.8	9000.33	2653.23
	RMRP	6444.6	4938.68	7135.24	5759.94
	SNORD50A	9801.24	2087.94	8458.99	2364.5
	SNORD62A	5469.87	3574.9	7081.06	6564.32
	SNORA81	7654.14	4947.59	4069.94	5991.07
	SNORA22	4752.14	2855.28	8324.71	3986.68
	SNORD54	5715.07	1879.23	9871.6	2016.13
	SNORA44	11119.5	2205.71	2613.42	1546.67
	SNORD33	5684.93	2200.69	7059.22	2276.7
	MTRNR2L9	3327.83	4439	5387.77	3910.25
	SNORD12	5988.23	1044.1	6595.92	2738.17
	RNY5	4905.92	0	8782.53	2286.97
	SNORA61	8069.74	1339.91	4416.36	1404.86
	SNORD26	5720.57	2203.94	4779.09	2364.5
	SNORA64	7824.42	683.08	4210.2	615.59
	SNORD21	5900.69	1376.92	4694.83	1222.54
	SCARNA4	5434.67	1721.87	2618.38	2603.03
	SNORD45B	5206.52	719.82	4270.56	2007.88
	SCARNA21	1528.56	2792.01	4064.09	3813.54
	SNORA18	4332.17	2205.71	3635.03	1840.54
	SNORD47	4958.1	1466.16	3796.94	1348.26
	SNORD85	4118.81	579.99	5543.74	995.58
	SNORD61	5512	128.96	4994.49	415.08
	SNORA65	3851.12	207.32	6459.53	389.24
	RNU11	2160.69	2554.26	1984.14	3339.8
	SNORD97	2812.34	2021.84	2801.08	2300.24
	SNORD32A	2976.17	576.05	3729.54	2648.66
	MIR198	372.69	3347.18	1313.26	4814.99
	SNORD10	1652.15	1572.75	3548.07	2623.6
	SNORD104	4993.89	813.71	2831	582
	RPPH1	1797.51	1841.46	2687.15	2886.08
	SNORD58B	4365.13	551.65	3501.29	779.04
	SNORD41	2905.31	304.72	5021.71	653.83
	SNORD116-9	1626.02	1085.2	3676.66	2258.26
	TMSB10	1875.37	2563.36	1688.24	2487.7
	SNORA7A	3048.01	2444.83	1427.41	1616.97
	SNORA8	2632.61	1054.85	3042.2	1594.67
	SNORD60	3566	471.58	3173.41	1011.87
	SCARNA8	1889.78	2044.36	1416	2558.84
	SNORA45	3068.45	1081.43	2075.18	1398.62
	SNORD93	3135.02	122.25	2820.53	1180.39
	SNORA24	2542.43	1036.99	2539.04	1080.75
	SNORD9	2065.76	600.08	3024.97	946.76
	SNORA31	1011.22	1979.41	1166.82	2286.98
	PPP2R3B-AS1	556.92	2127.27	455.23	3153.12
	B2M	735.71	1281.25	1487.02	2738.18
	SNORD1C	2227.58	398.55	2627.25	534.48
	MALAT1	2366.33	1082.98	1364.61	734.91
	SNORD105B	2495.81	374.21	2114.42	344.12
	MIR3064	1383.01	976.52	1918.79	967.07
	SNORA70	2134.45	864.72	1446.99	542.36
	SNORD15A	1034.17	949.41	1477.7	1481.56
	SNORA48	1522.11	532.14	1611.43	942
	MTRNR2L10	975.45	1192.48	1422.89	985.48
	SCARNA16	1955.53	826.1	659.76	1072.63
	SNORD38A	2366.6	287.93	1304.89	463.36
	SNORA23	2549.27	755.77	599.19	499.65
	EEF1A1	827.58	1352.11	766.64	1347.41
	SNORD116-5	803.37	542.6	1826.25	1113.4
	SNORD116-7	803.37	542.6	1826.25	1113.4
	MIR1973	0	2767.48	0	1484.55
	FLJ40852	327.84	1524.18	383.36	1936
	SNORD68	2328.27	136.19	1234.38	438.32
	SNORA27	1108.72	919.71	1417.44	676.08
	LOC10050668	459.15	1369.91	380.05	1893.63
	MIR650	3304.3	502.51	188.22	98.02
	SCARNA6	505.03	200.24	1633.01	1745.09
	RPS27	919.49	1280.17	896.98	946.9
	TMSB4X	748.37	669	1310.22	1309.5
	SNORA55	1784.55	605.9	946.52	663.58
	SNORD15B	1455.93	291.87	1608.85	615.46
	SNORD90	1192.05	583.8	1493.8	659.3
	SNORA62	1194.3	924.8	1112.16	688.26
	SNORA6	935.89	1067.46	841.01	1034.73
	SCARNA5	457.07	195.84	1758.17	1351.44
	TPT1	798.85	1201.01	668.52	994.78
	SNORA7B	1488.4	707.23	834.63	623.72
	RPL38	791.48	1148.76	675.88	870.19
	RPL26	758.27	1148.69	652.12	922.87
	SNORD94	514.62	353.44	1830.63	744.84
	LOC644961	928.97	598.02	640.4	1229.14
	RPL41	1218.6	779.89	575.59	812.42
	SNORD103B	829.52	189.22	1455.28	879.72
	SNORD50B	283.99	863.78	1304.89	772.26
	SNORD56	1230.63	143.96	1186.27	617.81
	SNORD2	1502.75	304.72	1004.34	326.91
	SNORD45A	1580.58	300.47	680.86	564.12
	SNORD36A	1432.78	136.19	785.52	730.53
	SNORD69	1583.84	104.73	1035.53	337.07
	SNORA75	1261.64	265.08	1071.34	379.19
	SNORD55	1045.01	611.24	503.67	786.93
	SNORD49B	0	842.88	2083.61	0
	SNORD25	1076.5	0	1199.11	585.46
	RNU12	1040.56	477.55	578.68	733.35
	CD74	661.97	692.15	471.83	977.21
	SCARNA10	662.71	317.94	1249.52	567.13
	SNORD79	1474.15	431.13	568.4	277.52
	RPL7	689.74	885.88	387.81	753.7
	SNORA11	724.09	716.02	793.45	466.21
	MIR1244-3	541.12	576.06	610.28	959.14
	FTH1	1192.02	581.96	355.64	501.91
	SNORA40	957.97	380.77	723.01	515.08
	SNORD46	1308.78	84.7	907.28	272.6
	SNORD116-24	770.39	299.47	1286.06	175.35
	MTRNR2L6	564.21	703.12	660.1	576.29
	RPL31	445.92	751.76	477.9	814.34
	MTRNR2L3	444.15	663.67	736.83	557.25
	SNORD117	434.65	440.67	907.79	590.97
	SNORD66	1159.06	110.17	726.23	354.58
	RPL19	525.41	815.86	385.64	567.68
	SNORA60	1090.58	285.06	501.82	389.24
	SNORA74B	979.89	505.15	346.01	433.56
	LOC146336	253.66	768.23	180.09	1046.38
	SNORD36B	662.65	143.96	949.01	463.36
	SNORD44	1772.5	0	444.24	0
	SNORA9	765.85	140.32	832.52	466.7
	SNORD95	1390.15	0	774.24	0
	SNORA14B	1128.46	305.98	422.04	299.73
	RPS3A	593.09	663.65	361.11	524.33
	MIR5047	465.46	432.58	648.09	548.48
	SNORD110	686.47	231.99	1051.4	124.45
	SNORA3	770.93	228.39	765.34	310.38
	U58	642.49	412.18	1018.91	0
	RPS15A	447.54	583.16	410.98	599.91
	SNORD38B	636.89	0	532.07	865.95
	SNORD28	610.19	116	1146.98	124.45
	VTRNA1-1	1030.32	338.79	488.53	136.3
	RPS24	488.84	665.29	347.41	477.38
	MIR548D1	454.94	691.87	380.07	371.14
	RPS6	365.44	649.59	325.98	552.45
	SNORD96A	895.49	408.55	561.08	0
	RPS11	261.83	670.98	319.81	594.29
	RPL17	408.58	529.51	384.71	504.04
	SNORD42B	1076.5	0	749.44	0
	SNORA66	839.67	266.62	381.57	331.2
	RPL37A	374.48	524.38	363.44	552.65
	GPX3	916.07	545.94	176.92	174
	SNORA34	589.32	366.07	644.88	203.14
	RPL27	288.99	605.94	278.18	624.95
	RPS25	374.33	583.84	313.34	516.15
	SNORA54	476.26	111.43	688.63	498.11
	SNORD116-17	515.16	199.26	783.4	270.76
	RPL24	588.76	576.63	281.93	315.48
	SNORA63	761.05	186.25	613.88	199.82
	ACTB	305.97	306.41	413.91	676.29
	COX7C	451.43	493.2	394.94	362.43
	ATP5E	390.76	425.53	393.31	483.02
	UBC	418.26	391.81	268.33	595.36
	SOD2	606.09	408.94	232.48	419.34
	SCARNA13	409.55	420.91	505.96	328.98
	RPL30	504.08	393.95	355.27	361.09
	SNORD17	424.25	355.63	437.16	394.05
	SNORD30	400.73	304.72	251.09	653.83
	RNU6ATAC	495.54	175.26	577.65	357.25
	RPS18	374.21	461.96	347.58	416.85
	SNORA26	553.32	286.87	267.9	471.91
	SNORD116-8	243.37	201.79	715.04	402.59
	SNORD116-26	389.85	211.74	732.8	227.17
	RPS4X	393.84	498.7	222.67	440.78
	SNORA36A	385.47	197.94	621.05	326.71
	SNORD115-32	760.76	0	406.86	353.15
	RPL5	441.8	456.31	252.58	369.05
	RPL21P28	438.58	409.09	357	314.57
	GAPDH	525.43	436.77	181.05	363.9
	PDK4	503.08	794.75	69.97	137.34
	RPL12	274.93	569.2	229.7	420.54
	RPL23	317.31	446.04	290.94	425.9
	RPS8	487.18	410.65	209.94	332.23
	SNORA42	476.11	40.98	742.98	175.88
	RPL11	415.98	420.12	239.45	354.81
	ENO1	394.49	430.96	174.84	423.16
	VTRNA2-1	698.18	39.33	388.85	295.33
	SCARNA1	593.3	243.17	369.1	212.83
	SNORD116-27	389.57	148.11	772.95	105.94
	SCARNA11	224.11	353.44	260.03	555.24
	SCARNA7	275.54	291.7	408.24	413.14
	SNORA36C	353.8	198.66	497.92	337.47
	SNORA16A	655.78	150.28	292.69	263.83
	SNORA5A	610.86	163.94	506.58	73.28
	MIR1244-1	270.56	288.03	305.14	479.57
	RPLP1	334.53	453.5	225.08	329.9
	CRYAB	626.76	396.13	113.38	194.67
	SNORA33	479.81	336.78	208.13	301.1
	SNORA32	375.65	295.49	373.34	274.75
	MIR4737	226.79	344.9	284.2	462.54
	MIR1205	1081.23	234.9	0	0
	SNORD116-25	324.64	98.74	732.27	158.9
	NACA	295.76	481.08	212.34	323.47
	SNORD6	378.66	143.96	474.51	308.9
	HLA-B	143.79	360.89	257.91	532.41
	SNORD116-2	373.49	156.35	579.76	180.85
	SNORA68	535.17	224.52	289.07	240.88
	RPLP2	396.48	344.6	213.03	319.2
	VIM	229.08	467.81	199.23	376.64
	C12orf77	128.59	414.34	104.27	616.37
	SNORD115-10	481.37	34.47	565.22	179.14
	SNORA21	433.67	252.58	219.69	346.26
	SNORA28	537.56	85.16	463.13	164.45
	RPL34	256.95	406.7	255.53	329.42
	CD24	170.64	387	239.06	433.23
	GNB2L1	403.83	395.89	167.04	261
	SNORD116-29	614.09	143.68	236.78	231.22
	IGFBP7	74.9	266.02	404.24	475.18
	SNORD53	507.09	110.17	363.11	236.39
	SNORA72	426.58	72.08	510.8	201.07
	MIR1207	692.6	131.66	379.71	0
	RPL39	467.51	173.27	316.17	244.8
	MIR4472-2	259.16	394.12	314.77	195.16
	RPL6	326.11	354.21	191.74	279.1
	RPS20	368.49	316.18	192.68	270.38
	RPL3	390.69	310.14	183.2	261.06
	SNORD36C	239.22	0	899.33	0
	SNORA4	473.11	151.48	270.43	230.22
	RPS14	420.6	258.65	188.57	254.46
	SNORD116-1	319.04	61.08	543.53	188.71
	HLA-A	149.28	319.93	209.93	433.14
	SCARNA2	207.46	267.36	228.24	402.45
	SNORD16	646.47	39.33	291.64	126.57
	RNU4ATAC	330.4	197.94	250.93	310.38
	RGS5	14.74	260.72	358.93	448.61
	SNORD42A	0	234.9	580.68	252.02
	LDHA	319.45	266.6	179.64	296.37
	PTMA	140.08	280.25	219.44	419.63
	RPL4	218.76	343.43	177.33	301.48
	RPL35A	305.08	286.77	188.66	255.94
	SPP1	456.19	235.54	74.87	268.09
	HLA-DRA	180.04	227.42	212.78	410.84
	SNORD119	420.55	137.05	414.07	49.01
	NPM1	243.13	456.07	108.45	210.45
	SNORA37	262.47	140.88	328.91	285.49
	RPL13AP5	211.66	337.73	197.76	267.49
	SNORD116-23	480.02	145.87	209.7	175.35
	RPS17	240.78	307.12	178.16	276.59
	SNORA51	673.05	100.92	166.31	61.87
	SNORD75	380.81	0	0	621.33
	RPS17L	239.15	307.12	179.03	275.83
	SNORD116-16	261.02	116.09	426.18	190.49
	RPS27A	175.37	265.07	211.15	330.59
	RPL36A	253.16	324.15	157.58	235.62
	SNORD116-14	280	134.9	432.86	120.24
	NRSN1	100.14	313.38	84.76	464.92
	RPL36	245.7	334.8	163.34	216.17
	MIR3661	75.1	137.05	301.14	441.1
	MYL6	117.93	250.22	195.37	372.46
	SNORD116-13	170.44	222.17	264.43	278.08
	SNORD83B	303.96	205.45	253.93	165.31
	IGFBP3	414.69	247.83	80.97	179.62
	RPS12	240.65	234.5	205.96	237.33
	SNORD116-21	217.54	42.03	539.51	114.19
	RPL9	210.71	297.87	166.29	232.85
	SNORD116-15	284.63	99.63	384.92	135.38
	C1orf229	225.12	301.18	118.4	245.23
	HSP90B1	227.15	235.25	141.37	276.52
	CP	504.57	166.01	28.65	178.36
	SNORD63	225.21	0	282.22	367.45
	SNORA77	149.81	157.73	209.4	357.25
	SNORD116-18	185.08	42.03	424.24	220.12
	SNORD71	180.82	68.75	396.54	221.27
	RPL23A	187.04	270.25	181.08	223.02
	VCAM1	69.9	165.59	135.91	489.85
	HSPA8	164.49	148.43	161.88	375.88
	RNU5D-1	433.62	0	181.12	235.62
	ABCB5	417.49	192.46	116.42	120.61
	EEF1G	209.48	278.53	121.84	230.5
	SNORD91B	406.85	206.24	226.59	0
	SNORA50	332.29	168.45	234.89	97.31
	EEF1B2	172.09	233.65	180.98	242
	LOC613038	70.18	289.09	59.79	408
	CLU	172.28	271.08	79.66	301.3
	MIR1256	0	110.17	594.36	118.19
	PSAP	209.65	190.18	131.01	290.3
	SNORD115-5	401.2	68.94	261.06	84.98
	RPS7	188.62	221.81	175.6	215.24
	SNORA25	398.14	158.58	166.31	77.33
	SNORA10	341.4	112.26	104.07	240.88
	RPL36AL	129.22	239.32	195.14	233.84
	IL32	183.19	187.09	123.74	291.35
	SNORD74	626.84	0	0	146.11
	UBB	119.28	218.61	141.95	285.05
	SNORD107	0	106.75	656.64	0
	SNORD116-20	171.42	129.41	334.89	120.24
	RPS21	282.48	191.36	105.9	169.66
	SNORD116-22	273.19	42.03	324.48	106.62
	SPARCL1	37.76	229.94	146.99	330.53
	CALR	146.52	218.5	113.11	262.35
	SAT1	197.05	160.08	143.36	239.02
	ITM2B	92.29	178	191.39	262.61
	RPL35	134.16	239.09	149.44	200.39
	SNORA1	300.36	121.81	163.1	130.68
	FTL	240.02	155.95	130.78	188.23
	RPS28	154.32	228.3	152.24	169.05
	PKM2	174.14	201.85	98.92	227.4
	RPS15	190.23	181.12	164.39	162.03
	SNORD59A	228.82	116	95.58	248.9
	RPL37	157.38	164.07	164.28	202.06
	RPLP0	224.56	197.95	97.87	166.82
	SCARNA12	199.53	130.04	221.89	128.24
	SPARC	59.3	165.18	149.4	303.2
	MIR612	284.45	78.65	226.83	84.38
	SCARNA9	102.38	91.79	314.58	165.53
	MIR3687	177.25	269.56	222.12	0
	SERPINA1	282.19	91.38	70	222.33
	TPM1	96.54	256.5	142.06	159.86
	VTRNA1-2	497.71	0	155.92	0
	SNORD115-43	301.62	36.3	226.44	73.7
	SNORD65	254.4	0	106.27	276.72
	HLA-DRB1	96.62	133.56	117.54	289.04
	EEF2	164.9	195.66	88.78	184.84
	SNORA71A	202.19	147.6	152.02	131.96
	ACTA2	31.01	52.03	290.87	255.96
	SNORA38	218.03	100.92	166.31	139.2
	MIR3689C	179.1	0	149.62	292.21
	RPL7A	141.52	172.71	133.34	170.79
	ATP1B1	159.51	183.17	116.6	148.73
	TXNIP	148.35	210.23	98.96	146.74
	RPL10A	131.23	205.37	115.9	150.31
	SNORD115-14	90.72	0	412.09	92.51
	APP	44.12	203.86	115.65	230.86
	RPL14	163.32	172.22	115.84	138.86
	PLIN2	162.82	230.47	83.09	112.87
	SNORD115-11	269.15	36.3	206.1	73.7
	TPI1	104.61	153.02	98.14	229.48
	HSP90AB1	72.35	155.33	100.39	254.49
	RPS3	164.3	163.42	101.27	151.74
	RPS2	199.7	164.15	83.72	129.58
	SNORA57	197.03	65.55	246.9	60.28
	RPS10	113.54	171.88	106.31	173.1
	ACTG1	104.7	115.86	139.66	203.91
	HLA-E	57.24	146.08	112.68	246.77
	MT2A	269.61	130.69	48.95	111.17
	PFDN5	135.07	170.78	93.31	160.3
	TGFBI	488.55	28.63	13.04	22.87
	SNORA41	56.88	86.5	237.58	170.13
	SNORD80	189.33	0	355.88	0
	CANX	164.43	180.12	61.54	135.28
	A2M	50.35	154.4	116.78	218.9
	HLA-C	69.99	157.85	89.61	222.92
	NDRG1	173.15	174.68	87.3	105.14
	BCYRN1	180.92	126.12	142.29	88.8
	SNORD43	330.63	0	207.16	0
	EIF4B	132.47	175.42	78.83	150.84
	S100A6	173.58	209.93	62.86	86.3
	RGS1	182.77	210.61	58.24	80.11
	MIR548Q	226.79	258.68	0	46.25
	HSP90AB2P	172.05	117.55	131.32	103.9
	HLA-DRB5	33	35.76	133.98	321.62
	NEAT1	281.2	33.14	174.35	35.28
	SNORD116-6	136.91	192.92	104.69	83.3
	SNORA47	347.77	24.6	111.48	26.39
	RPS29	139.1	96.37	125.47	149.06
	ASTN2	149.8	140.13	112.7	106.02
	YBX1	107.47	157.74	79.75	162.41
	AHNAK	118.69	161.63	76.74	143
	MGP	29.74	64.96	207.54	197.72
	SNORD59B	76.27	231.99	191.16	0
	TBCA	116.94	178.47	84.89	110.86
	MIR3936	255.85	111.17	0	119.27
	TMEM66	98.59	146.11	75.72	165.52
	MIR4426	0	0.06	0	479.84
	RPL13AP20	104.78	167.02	84.3	121.96
	CD63	124.74	98.99	97.34	155.92
	CYB5A	53.02	101.84	112.82	207.27
	SNORD115-17	223.7	47.14	129.32	73.7
	SNORA67	149.4	63.11	166.42	94.8
	NNMT	132.77	67.28	67.35	193.71
	MIR4454	0	0	461.09	0
	LDHB	113.43	117.31	73.44	153.31
	VEGFA	55.42	119.37	139.65	142.9
	ALDOA	134.63	132.26	73.06	114.28
	FAU	113.86	131.61	83.04	125.52
	RPS5	129.16	134.66	77.34	111.04
	RPL8	166.08	125.68	61.94	97.86
	ATP5H	84.92	172.62	77.58	115.27
	NDUFS5	120.28	135.75	72	121.37
	RPL29	122.63	122.59	84.3	118.76
	SNORD35A	135.62	68.75	169.95	73.76
	MIR30B	41.48	0	0	406.02
	TMEM176B	63.97	85.22	102.63	194.58
	MIR4451	127.22	0	318.86	0
	HSP90AA1	85.18	71.52	94.95	191.37
	FXYD2	37.76	174.18	76.73	153.02
	MIR4256	0	439.7	0	0
	EZR	38.77	121.8	76.29	199.9
	SNORD5	84.8	0	212.53	138.36
	ITGB1	58.83	113.55	105.15	157.64
	RPL22	110.51	126.47	82.88	114.11
	UBD	25.86	46.06	140.72	220.24
	FTH1P3	186.3	99.2	51.71	87.89
	BTF3	102.98	115.75	78.41	125.83
	SNORA38B	189.59	57.67	35.64	139.2
	ARPC3	91.33	123.58	80.45	126.06
	HNRNPK	63.18	100.4	97.19	158.75
	MIR1200	217.32	110.17	90.78	0
	P4HB	128.48	126.85	50.45	106.36
	PGK1	125.21	110.69	55.14	121.05
	FKBP5	128.01	227.82	22.88	32.42
	EDF1	60.54	128.2	88.7	132.54
	RPS13	106.25	117.71	86.54	97.91
	FGG	400.67	3.43	1.41	2.62
	SNORD83A	187.32	0	117.37	101.88
	TMEM212	135.96	83.26	111.48	75.67
	ANXA4	57.9	117.04	98.39	132.86
	MIR548AJ2	405.06	0	0	0
	SNORD45C	196.55	99.64	0	106.9
	ATP5EP2	79.39	104.05	86.9	131.08
	MIR3115	225.21	171.25	0	0
	C3	182.31	138.59	28.92	45.68
	YWHAE	75.81	117.83	75.33	125.33
	MTRNR2L4	98.87	94.57	117.45	82.83
	EEF1D	110.51	132.75	57.41	91.26
	MIR4440	111.39	84.7	104.69	90.87
	ALDH1A1	59.46	173.75	69.38	84.05
	TMBIM6	104.63	94.14	63.42	123.27
	RPS19	100.9	105.7	69.65	108.09
	EIF4A1	57.75	77.56	78.49	168.43
	RPS9	104.14	109.66	62.31	104.01
	NACAP1	86.6	139.76	59.06	93.31
	FN1	51.41	62.32	84.74	175.09
	SNORD92	159.05	0	149.48	64.88
	MIR4774	144.88	110.17	0	118.19
	MIR1279	165.32	0	207.16	0
	ZNFX1-AS1	123.27	105.96	62.09	79.52
	EIF3E	92.18	116.55	57.5	100.53
	SNORD31	225.21	0	141.11	0
	RPL18A	97.9	90.48	80.8	96.05
	TSC22D1	24.98	47.35	108.94	182.91
	RHOB	54.41	85.2	88.97	134.73
	SEC61G	59.33	72.37	96.34	135.04
	SNORD52	0	0	362.31	0
	SNORD114-14	160.77	0	201.47	0
	PRDX1	121.02	90.64	53.61	96.31
	TSC22D3	137.98	143.19	32.91	47.11
	HSPA9	116.06	109.98	40.94	93.95
	MIR30C2	0	136.19	224.43	0
	SNORD114-1	0	0	355.88	0
	DUSP1	92.77	92.38	69.81	99.49
	CAST	85.88	100.03	54.76	111.94
	HNRNPA1P10	53.83	122.1	41.5	134.33
	CTSB	123.03	71.78	55.44	101.37
	SNORD115-20	171.29	29.9	113.22	36.85
	PPIB	79.55	92.72	65.43	111.42
	CALM2	53.82	80.03	89.91	124.38
	LOC440926	58.78	68.86	93.14	127.33
	COX6C	99.21	91.5	69.55	87.57
	MIR568	0	189.92	156.49	0
	ANXA5	90.92	85.31	58.59	109.14
	LRP2	46.79	90.39	66.39	140.29
	MIR3609	59.45	90.41	0	194
	BNIP3	103.84	109.81	51.18	78.03
	RNASET2	56.65	79.75	100.93	101.79
	VDAC1	91.25	99.95	47.97	98.75
	S100A10	89.86	79.7	64.95	101.6
	DDX17	83.56	72.16	70.38	109.1
	SNORD37	127.22	0	0	207.58
	HLA-DPA1	51.48	78.83	73.21	131.19
	IGLL5	297.96	13.9	10.87	9.82
	MIR1204	0	181.9	149.89	0
	DSTN	50.69	65.32	116.84	96.97
	SLC39A14	200.98	79.03	20.56	28.77
	TFPI	40.92	89.24	62.3	135.98
	HLA-DQB1	58.67	73.22	64.04	132.03
	PABPC1	101.93	85.16	57.02	83.07
	SPTBN1	29.34	91.3	66.01	138.65
	APOE	43.79	38.64	71.18	171.31
	RTN4	47.03	63.97	88.4	125.51
	SNORA36B	204.56	30.59	24.41	63.57
	RPL32	91.73	92.82	59.93	76.92
	SERPING1	72.25	69.94	73.18	105.63
	SNORA53	95.41	87.39	65.22	72.53
	DDX5	38.28	53.63	84.73	143.48
	SNORD115-22	150.81	18.15	113.22	36.85
	PLVAP	16.2	104.94	64.55	133.17
	PPIA	66.21	77.11	70.7	104.84
	ORC4	100.16	74.46	79.13	64.8
	CLIC4	76.64	92.7	72.16	74.32
	NDUFA4L2	68.14	73.61	67.76	102.15
	USMG5	58.18	100.7	77.18	73.97
	RPS27L	83.83	78.7	56.31	90.98
	PDZK1IP1	111.06	95.35	49.41	52.55
	HNRNPH1	63.03	75.41	68.3	100.17
	FLT1	19.4	84.85	69.39	132.77
	HAVCR1	59.25	71.12	66.09	108.42
	SCARNA18	197.63	13.66	78.8	14.66
	GDI2	49.06	93.75	57.79	103.93
	SNORA52	107.8	54.65	112.57	29.31
	SCARNA17	77.44	27.85	146.32	51.42
	CD68	77.22	84.48	42.99	97.64
	CSDE1	59	97.34	51.24	94.4
	NCL	49.02	72.33	59.4	120.53
	GLUL	101.33	150.65	17.42	30.36
	CCND1	18.92	54.19	82.4	143.74
	RPL18	69.48	91.55	59.21	77.21
	TIMP3	13.89	117.62	76.1	89.76
	MYL12B	43.7	80.14	65.61	102.08
	SNORD82	0	0	286.75	0
	SRP14	44.68	100.14	59.11	82.13
	MIR548A3	113.7	0	0	168.64
	NSA2	39.07	95.14	59.64	88
	RNU86	281.56	0	0	0
	SNORA74A	93.17	70.84	19.46	97.72
	RHOA	46.12	60.14	74.14	98.53
	SNORD51	0	152.36	125.54	0
	YWHAZ	71.15	62.16	56.06	88.44
	S100A11	83.35	67.33	54.85	71.96
	DYNLRB1	58.53	86.94	56.29	75.62
	CA12	125.18	65.92	32.22	53.2
	EIF4A2	68.33	81.08	52.71	74.22
	LYZ	44.03	80.09	47.73	103.55
	SNORA58	102.3	55.14	71.4	46.48
	ENPEP	32.26	71.23	57.44	114.36
	TIPARP	206.89	52.39	6.25	9.74
	CLIC1	39.33	67.43	66.75	99.39
	EIF1	67.91	78.54	62.23	63.56
	SNORD73A	271.03	0	0	0
	SNORA79	153.67	23.37	67.4	25.07
	EIF4G2	47.86	62.88	55.64	103.07
	MSN	36.52	78.27	46.31	108.23
	SLC3A1	30.88	92.47	53.85	91.92
	ATF4	69.88	73.33	54.24	70.64
	PARK7	58.2	83.68	47.93	77.87
	HSPD1	50.28	49.28	52.93	115.06
	ATP5I	66.26	68.51	62.19	70.35
	SNORA2A	148.71	26.61	76.73	14.27
	BHMT2	83.55	85.05	35.52	61.83
	C1S	177.2	43.34	22.21	21.36
	NCRNA00188	60.95	91.87	39.98	70.94
	MIR3689A	65.52	99.64	95.79	0
	HIST1H2BD	46.05	53.01	72.38	89.47
	ARHGDIB	28.27	67.24	56.87	107.69
	SNORD115-39	66.88	6.33	180.8	5.19
	SAA1	252.38	1.07	1.62	1.47
	LOC729678	25.39	87.94	21.23	121.34
	SNORA71B	119.28	25.91	96.09	13.9
	SNORD19	144.88	110.17	0	0
	MIR3689F	254.45	0	0	0
	SNORD20	178.35	0	74.5	0
	SOD1	43.25	87.27	44.81	77.25
	MXRA7	87.63	69.15	46.75	48.81
	RPS23	78.11	77.5	40.5	56.22
	HINT1	71.64	55.02	59.26	65.85
	DARS	41.21	72.93	50.89	86.21
	MIR1251	0	0	251.09	0
	CNDP2	21.22	52.63	56.22	120.97
	SNORD115-1	172.06	27.43	51.42	0
	MIR1260B	79.52	120.94	49.83	0
	MYL12A	33.16	57.44	72.96	86.53
	SF3B1	37.52	66.27	55.06	89.52
	C8orf77	22.47	85.96	18.39	121.26
	SHFM1	45.53	56.41	61.51	83.71
	PEBP1	58.14	79.81	42.37	66.57
	APLP2	46.84	71.03	43.98	84.69
	SNORD115-3	105.01	18.15	84.4	36.85
	HIST1H2BC	35.82	47.7	83.81	74.53
	ENPP3	61.73	82.99	33.45	63.08
	SET	27.74	69.01	46.5	97.52
	DDIT4	68.96	95.79	39.6	36.05
	MIR548Z	57.83	14.66	108.71	58.97
	ANGPTL4	49.31	49.45	50.55	89.58
	TAGLN	14.83	18.06	133.23	72.45
	ST13	71.04	68.84	38.62	59.71
	SNORD115-19	111.85	23.57	64.66	36.85
	RPS16	65.23	62.1	51.59	57.78
	MIR1181	236.35	0	0	0
	CCNI	49	69.46	43.11	74.62
	BHMT	69.42	106.31	23.23	36.32
	SNORA5C	107.9	37.87	62.41	27.09
	ANXA2	60.66	52.56	39.6	82.16
	EGLN3	24.71	25.71	71.23	111.73
	CFL1	36.24	56.1	50.52	89.77
	MIR622	90.12	68.52	0	73.52
	SNORA17	78.19	21.58	88.86	43.04
	RPL15	61.44	63.82	45.77	60.41
	HSPA5	50.08	39.61	43.93	97.31
	TNFSF10	13.92	25.53	80.06	111.29
	SNORA59A	94.67	56.72	32.35	46.81
	SNORA59B	94.67	56.72	32.35	46.81
	SNORA71D	72.79	36.9	81.08	39.59
	TAOK1	100.26	53.78	35.14	41.05
	HLA-H	25.52	77.88	35.36	91.43
	MYH9	44.89	58	44.77	82.24
	SNORA13	119.95	98.23	11.56	0
	TMEM176A	37.27	48.91	58.24	85.19
	ARRDC3	16.62	27.24	70.05	115.42
	NDUFA1	48.84	67.94	41.48	71
	COX17	64.25	65.59	44.36	54.36
	VMP1	51.19	26.92	44.74	104.87
	MRFAP1	36.7	57.46	48.86	84.59
	CFLAR	55.68	64.54	45.39	61.52
	FABP7	0.33	0.88	186.57	39.3
	RBP5	65.12	81.01	31.59	49.13
	SUMO2	27.51	55.5	49.87	93.74
	DAB2	52.88	55.74	46.89	70.97
	MCL1	41.8	41.17	54.62	88.54
	SSBP1	32.41	66.42	59.37	67.23
	HNRNPA2B1	51.14	46.25	65.05	61.69
	ITGAV	52.2	56.66	41.78	73.33
	HRSP12	73.99	54.56	36.05	59.13
	MIR4785	84.8	0	0	138.36
	CXCL14	61.29	74	40.64	45.17
	FGB	209.82	7.25	1.91	2.05
	TCEA3	66.83	89.29	26.46	37.43
	MGST1	145.04	25.82	28.77	18.19
	TMEM59	48.12	53.1	41.3	75.03
	NDUFS4	43.27	69.39	53.01	51.82
	MIR548A1	43.37	54.97	36.24	82.56
	UGT1A9	24.15	36.1	61.28	95.38
	MIR5095	0	67.81	149	0
	RPL13A	67.2	48.59	50.82	50.08
	KLF6	40.19	39.69	56.59	79.42
	ATP1A1	87.81	47.77	29.73	50.56
	SEPP1	20.24	35.62	58.16	101.64
	DYNLL1	50.31	46.15	55.71	61.52
	BST2	55.48	41.44	56.28	59.96
	PFN1	33.14	48.42	46.23	85.1
	LOC647979	47.69	47.41	54.85	61.89
	IVNS1ABP	20.27	47.55	56.65	86.52
	PRKAR1A	27.58	46.05	50.55	86.58
	RPL23P8	42.91	65.56	40.12	62.15
	CALD1	26.64	44.12	74.68	65.1
	GAS5	66.25	68.12	37.84	38.29
	DBI	42.58	48.88	46.78	71.42
	CRYZ	60.69	58.36	37.84	51.95
	ATP6V0E1	62.26	46.02	43.98	56.31
	SNORA14A	71.87	40.98	95.69	0
	MIR4265	53.66	0	67.24	87.55
	TXN	38.67	38.88	57.61	73.26
	NUPR1	113.96	62.65	16.7	15.04
	HLA-DQA1	41.82	45.14	35.75	85.37
	SERINC1	22.23	62.97	45.84	77.03
	GLRX	102.67	48.8	26.31	29.73
	SNORD115-26	105.02	11.82	66.65	23.27
	THBS1	29.22	47.5	53.74	76.06
	TNIP1	50.01	84.52	23.82	47.91
	EIF3H	54.22	65.41	32.48	53.98
	UQCRH	46.97	29.47	51.36	77.96
	ATP5A1	31.78	58.16	43.02	72.31
	MT1X	129.46	40.59	14.76	20.34
	CNN3	29.86	43.55	47.64	82.63
	MIR3652	94.02	0	109.52	0
	MYL9	15.47	30	89.86	67.46
	SNORD115-21	24.07	86.23	92.37	0
	CTSD	82.37	51.84	26.93	41.21
	EPAS1	14.26	68.64	51.29	68.14
	SNORD1A	0	0	201.47	0
	TMED2	57.98	45.52	40.23	57.62
	BNIP3L	57.03	59.96	32.82	49.83
	GNAS	37.49	42.34	43.4	76.01
	SFPQ	30.37	42.55	40.65	85.35
	IGFBP4	62.99	43.11	47.43	44.72
	PSMA6	38.13	48.03	44.92	67.07
	HNRNPA1	50.24	50.82	46.29	49.68
	SNORD115-13	117.95	27.43	51.42	0
	SNORD115-16	117.95	27.43	51.42	0
	NME2	50	59.39	36.24	51.01
	SNORD115-6	109.13	0	42.95	44.14
	SNORD98	0	0	0	195.16
	EIF2S3	49.41	65.17	29.49	50.77
	SNORD115-41	86.5	6.33	96.03	5.19
	CRIM1	37.05	66.34	36.35	54.26
	SNORA39	93.72	25.91	32.03	41.7
	COX4I1	41.75	62.37	34.63	54.49
	TUBA1B	53.94	39.41	32.66	67.13
	PTTG1IP	41.41	52.68	35.16	63.4
	TGM2	39.82	18.47	25.63	108.7
	ATP5J2	27.88	45.32	54.42	64.98
	ODF2L	63.7	41.12	49.7	38
	STAT1	27.1	28.08	44.15	92.3
	C1QB	42.43	29.68	37.86	81.27
	COX5B	43.39	49.16	47.58	50.62
	MIRLET7F1	0	65.83	54.24	70.63
	HSPA1A	36.67	26.08	33.37	93.84
	NRP1	22.38	41.63	40.07	85.84
	PLOD2	99.29	37.74	19.54	33.18
	DNAJA1	22.41	28.81	42.92	95.14
	HIST1H2AC	24.89	41.85	54.78	67.56
	PTGES3	51.36	46.08	38.31	52.88
	IL6ST	34.95	43.46	38.78	71.38
	PPAP2A	10.02	50.86	54.26	73.26
	SNORD116-4	25.53	23.53	104.69	33.32
	SNORD58C	124.3	0	0	62.23
	FGA	183.02	1.74	0.49	1.04
	PDIA6	36.98	49.08	29.72	68.69
	RPSA	52.75	46.52	33.1	52.06
	CTNNA1	42.61	53.01	31.18	57.11
	RARRES3	35.15	25.93	36.44	86.11
	NDUFB1	27.57	44.23	48.78	62.77
	TPM4	31.49	37.25	42.61	71.81
	CSNK1A1	36.35	39.84	38.44	68.49
	PDIA3	49.07	47.24	30.1	56.66
	CALM1	21.92	44.95	46.4	69.6
	HLA-DRB6	33.18	59.33	21.98	68.24
	SNORD100	72.44	110.17	0	0
	CNBP	43.26	52.65	36.65	49.54
	MIR4442	0	181.9	0	0
	NAP1L1	50.05	50.54	34.29	46.98
	HADHA	32.34	48.23	35.74	65.32
	OS9	39.98	60.9	21.32	59.38
	LAPTM4A	34.32	40.87	47.49	58.5
	ATPIF1	37.95	54.74	33.75	54.69
	MIR3941	23.21	70.6	87.26	0
	XRCC6	37.45	48.72	32.13	62.07
	MIR4315-1	127.2	0	53.13	0
	VDAC2	47.34	59.03	31.1	42.83
	SNORD4A	179.1	0	0	0
	EIF4H	33.36	40.52	43.04	61.56
	KRT18	55.79	46.66	23.04	52.79
	PSME1	26.36	50.82	35.74	65.34
	BASP1P1	116.71	59.93	0.52	0.9
	HNRNPU	32.83	46.41	34.61	64.11
	PPP1CB	34.77	46.97	41.88	54.16
	RBM39	34.19	49.76	33.68	59.83
	MIR3141	177.25	0	0	0
	SNORD77	177.25	0	0	0
	HLA-F	18.89	42.61	35.69	79.85
	GABARAP	41.29	54.55	37.08	43.77
	UBE2D3	32.95	43.74	38.34	61.35
	SNORD115-33	108.23	0	67.81	0
	ERRFI1	44.63	61.96	42.61	26.84
	RPL13AP6	40.1	60.47	34.11	41.2
	MIR548AC	9.45	0	88.79	77.07
	N4BP2L2	29.57	58.59	35.09	52
	SNORA46	113.72	0	32.89	28.55
	ASPH	73.61	48.67	19.06	33.43
	SERPINE1	114.03	17.84	20.95	21.34
	HMGN3	27.69	31.62	47.76	67.08
	TOMM7	37.96	39.36	54.34	42.22
	CLK1	27.07	50.25	41.67	54.55
	MIR663	118.21	0	0	55.1
	DDX3X	30.97	30.42	39.85	72
	H3F3B	19.33	35.71	38.49	79.64
	C19orf79	34.26	52.83	33.99	52.02
	MORF4L1	36.47	48.48	37.09	50.92
	SNORA12	51.68	29.47	80.95	10.54
	MATR3	30.57	49.47	31.75	60.8
	TPM3	32.15	44.22	34.15	61.87
	MAB21L3	49.71	52.66	37.5	32.17
	HSPB1	60.44	27.76	47.53	36.27
	GPX4	43.49	50.66	32.09	45.52
	SNORD105	94.48	0	0	77.07
	PRR13	63.11	41.88	23.64	42.91
	C4A	38.24	57.62	18.63	56.77
	SLIRP	47.51	39.46	43.92	40.14
	MIR3916	64.93	0	0	105.94
	SRSF5	31.06	46.12	37.04	56.21
	CTSL1	30.23	43.61	27.35	69.21
	SNORD86	0	0	169.94	0
	MLEC	42.23	37.22	25.56	64.62
	SNORD101	169.6	0	0	0
	MIR3648	57.16	0	91.53	20.73
	CTSZ	42.8	30.81	30.56	65.03
	PNRC1	28.76	42.79	41.53	55.77
	ACSL1	66.77	42.73	23.96	35.23
	HMGB1	20.46	51.43	31.86	64.79
	GSN	11.79	45.66	45.8	65.01
	SNORD35B	43.29	0	54.24	70.63
	EIF3L	43.25	51.52	27.24	45.37
	VWF	17.69	75.2	21.76	52.54
	OSTC	43.2	40.65	32.89	50.07
	SRP9	32.95	34.59	43.09	56.18
	MRPL20	41.1	41.42	31.65	52.52
	PCBP2	51.69	42.2	33.02	39.68
	SNORD88C	57.83	0	108.71	0
	ASAH1	26.88	40.1	36.87	62.65
	CAP1	32.65	40.01	35.36	58.19
	SNORA19	78.39	51.09	0	36.54
	IFITM3	37.27	35.51	47.2	45.84
	JAK1	34.27	54.13	27.58	49.18
	HNRNPC	26.32	39.63	37.02	61.93
	MIR3162	0	164.59	0	0
	TMED9	62.21	50.45	15.84	35.66
	IK	30.75	57.37	24.39	51.31
	ENPP2	28.85	101.88	13.2	19.88
	AKAP12	14.46	64.38	27.7	56.97
	SNHG6	50.89	44.43	36	32.18
	AQP1	2.71	43.43	40.23	77.09
	TYROBP	29.17	44.37	29.42	60.02
	TUBB	26.85	49.01	35.11	51.97
	SNORD12B	46.42	0	116.35	0
	DPP4	10.12	13.36	40.42	98.68
	LOC643406	53.99	35.31	40.31	32.69
	NFE2L1	43.68	62.94	20.79	34.82
	COL4A1	15.73	33.9	41.01	71.14
	ISCU	42.14	45.88	32.69	40.48
	SNORD11	0	0	0	161.18
	RAN	35.14	33.02	31.57	61.41
	ATP5B	36.22	48.92	29.44	46.54
	LOC442454	42.37	47.3	33.71	37.74
	RPL28	36.46	50.14	32.96	41.5
	RPS4Y1	8.99	15.03	52.69	84.34
	HSPA1B	30.89	20.78	29.36	79.88
	REEP5	36.53	43.38	32.55	48.33
	MIR4273	98.79	0	61.9	0
	SCARNA22	34.57	35.05	72.21	18.8
	COX7B	39.73	37.39	39.24	43.92
	DPYSL2	47.1	44.1	26.19	42.71
	PFKP	37.08	48.44	24.99	48.75
	HIST1H1C	25.18	52.25	39.79	41.49
	COX6A1	44.85	41.97	33.63	37.84
	SHISA9	51.98	35.11	38.41	32.54
	CHCHD2	32.92	45.18	31.99	47.94
	PICALM	26.08	45.99	34.18	51.69
	IGFBP5	10.01	48.18	48.18	51.55
	SNORD67	53.06	53.79	22.16	28.86
	SNORD116-12	27.05	8.23	122.05	0
	MIR563	62.39	94.88	0	0
	ATP5O	26.01	54.95	36.42	39.78
	CUBN	8.12	40.1	33.88	74.92
	TUBA1C	41.53	30.02	27.19	58.24
	SNORA70G	54.79	44.44	45.77	11.92
	ILF2	23.5	39.99	25.53	67.78
	KRT8	37.08	29.95	26.4	63.33
	VAMP8	17.52	34.31	34.01	70.64
	CD164	19.58	35.22	41.96	59.43
	APOC1	27.29	14.86	34.03	79.72
	GBP2	27.39	22.25	30.91	75.12
	STOM	27.56	33.58	36.83	57.43
	SARS	44.33	57.14	18.99	34.94
	MIR1972-2	68.86	0	86.29	0
	IFI30	36.91	23.37	26.7	67.59
	SNORD114-22	0	0	0	154.45
	SNORD114-9	0	0	0	154.45
	PGRMC1	38.51	40.74	33.26	41.68
	EIF3C	39.01	48.39	24.96	41.8
	CSDA	48.14	42.44	21.12	42.28
	GADD45A	70.53	58.19	7.43	17.65
	SNORA29	23.05	58.42	9.63	62.68
	BBOX1	17.98	56.88	30.43	48.34
	SNORA43	61.58	21.93	58.32	11.59
	CXCR4	37.39	44.34	27.99	42.96
	CXCL9	6.65	19.24	36.32	90.46
	ADM	11.65	36.4	38.85	65.76
	KTN1	18.05	48.99	28.95	56.44
	MIR3975	0	152.36	0	0
	TUBD1	36.32	33.49	29.6	52.61
	TM9SF2	27.56	38.26	27.69	58.31
	2013-09-02	23.71	31.09	40.58	56.2
	PAM	30.87	52.35	23.99	43.93
	MYH11	4.73	11.04	77.97	57.34
	RPS26	49.59	52.18	23.51	25.25
	APOL1	74.15	26.07	20.51	29.73
	NFKBIA	25.14	37.28	38.81	49.03
	ACTR2	25.18	29.5	37.19	57.96
	DEFB1	55.16	58.61	16.1	19.73
	CHMP2A	26.71	49.03	24.62	49.15
	MT1G	116.03	21.22	5.57	6.57
	TAGLN2	45.73	36.69	22.8	43.72
	ARPC2	24.08	24.78	40.59	59.48
	SNHG5	27.91	50.48	32.41	37.98
	ACTR3	23.13	27.8	37.84	59.74
	ERGIC1	47.15	43.66	21.39	36.17
	KDR	5.14	32.83	35.77	74.56
	OPTN	30.08	50.54	27.37	40.17
	OST4	37.98	25.08	41.77	42.83
	S100A1	40.42	30.61	26.48	50.07
	RPL10	44.8	40.95	24.79	36.87
	MIF	50.82	41.63	29.03	25.84
	SLC25A3	33.73	42.06	26.74	44.72
	ETS1	11.82	29.17	37.46	68.65
	HNRNPA1L2	29.76	45.1	24.36	47.59
	MIR648	0	0	40.68	105.94
	NDUFB10	35.73	41	32.12	37.7
	BZW1	13.43	21.58	35.35	76.05
	MIR4441	0	39.33	64.81	42.19
	SCP2	33.18	38.76	31.63	42.74
	MIR21	0	0	0	146.11
	SNORA30	66.9	46.96	32.25	0
	ACAA2	19.47	41.27	30.63	54.53
	TIMP1	35.36	25.62	30.92	53.93
	HIF1A	31.81	26.83	30.86	56.32
	SEC11C	50.87	41.79	20.92	32.23
	TRMT112	27.41	40.36	29.78	48.11
	WSB1	46.39	35.64	29.54	33.71
	CALM3	27.65	40.54	26.67	50.37
	ARF1	36.58	34.45	26.97	47.22
	ACLY	25.52	36.43	28.43	54.66
	GTF3C6	21.31	46.25	30.01	47.39
	LOC644936	22.04	28.68	31.18	62.68
	ANXA1	20.43	34.29	28.84	60.93
	HEXB	32.5	38.51	24.24	48.74
	MIR4480	0	143.96	0	0
	ACAD11	36.81	34.28	28.21	44.46
	AP2M1	35.12	39.55	25.15	43.19
	EIF3G	16.92	51.23	20.31	54.38
	MIR1270-1	103.36	39.3	0	0
	MIR1270-2	103.36	39.3	0	0
	C10orf116	7.53	39.99	40.84	54.2
	SNORD115-23	54.11	0	0	88.29
	ANXA2P2	37.7	33.43	22.19	49.04
	LOC10019098	45.68	22.21	51.09	23.19
	C11orf54	38.56	33.37	25.94	44.23
	GNS	42.38	37.06	22.5	39.94
	C1orf186	68.8	47.15	12.43	13.15
	GHITM	32.86	44.41	21.81	42.34
	SKP1	39.15	34.37	28.56	39.26
	GSTA2	15.77	80.73	28.24	16.53
	CD163	41.13	49.25	16.07	34.52
	HIPK2	22.98	35.16	27.14	55.55
	GSTA1	7.55	53.25	43.97	35.14
	TMEM123	26.68	28.39	31.63	53.12
	YWHAB	26.6	32.02	33.33	47.74
	SCARNA23	70.08	15.23	37.64	16.34
	NDUFB2	18.62	22.18	43.02	55.28
	TMED4	25.66	31.82	30.44	50.75
	AIF1	37.66	35.39	19.39	46.17
	CCDC72	33.37	33.13	35.04	36.99
	MRPL51	35.02	41.68	27.06	34.55
	SNORD116-11	97.39	0	40.68	0
	CCL2	4.22	17.24	69.23	47.23
	GSTK1	26.15	32.15	34.22	45.12
	KPNB1	30.37	39.35	25.18	42.32
	RAP1B	22.5	28	35.06	51.25
	CCT8	22.32	41.98	27.46	44.57
	SAP18	23.05	44.01	27.47	41.75
	CTNND1	20.13	36.71	27.99	51.36
	MIR374B	0	136.19	0	0
	HIST2H2AC	26.6	34.71	34.62	40.2
	MIR548D2	51.68	0	0	84.32
	MT1E	63.77	56.76	8.67	6.76
	NONO	24.01	40.18	22.78	48.68
	CD46	26.6	37.38	30.27	41.21
	NDUFV2	22.03	39.83	30.55	42.88
	CCDC47	26.6	37.67	22.77	48.18
	GSTP1	33.04	45.76	24.41	31.92
	TNS1	31.49	38.11	29.72	35.77
	P4HA1	28.07	35.7	29.39	41.92
	PGAM1	32.65	37.51	23.74	40.98
	COX7A2L	29.99	32.67	28.36	43.52
	TOMM5	23.64	24.14	36.19	50.52
	IQGAP1	21.07	33.51	28.53	51.3
	PDIA3P	35.33	35.58	21.89	41.42
	C14orf166	20.98	35.09	32.36	45.73
	GNB1	37.73	32.03	28.84	35.55
	XRCC5	22.99	31.44	27.56	52
	MRPS21	30.94	43.13	25.98	33.9
	MIR4677	59.45	0	74.5	0
	UTRN	9.67	36.63	31.86	55.74
	XBP1	50.22	17.13	25.45	40.81
	INSR	14.22	42.93	27.33	49.07
	HIST1H4E	10.88	18.54	41.37	62.73
	SCARNA3	55.6	0	43.55	34.02
	DAD1	26.03	31.51	32.62	42.9
	RCN1	43.62	38.45	18.09	32.86
	HDGF	25.26	33.77	27.87	45.88
	SRGN	37.54	35.26	25.16	34.81
	PJA2	24.59	37.68	26.71	43.76
	SBDS	16.89	31.5	35.23	49.1
	AIG1	20.34	40.23	29.46	42.57
	INE1	18.6	41.07	13.91	58.95
	NDUFA12	27.49	39.54	26.56	38.91
	CFDP1	19.41	57.09	21.15	34.36
	GNAI2	20.88	31.67	31.38	47.89
	MAX	20.7	25.45	38.25	47.33
	SSB	16.42	37.26	29.84	48.09
	HSPE1	26.35	16.11	36.64	52.5
	MRPS6	16.87	22.45	40.01	52.09
	TXNDC5	66.63	20.17	16.13	28.18
	SNORD84	131.03	0	0	0
	C7orf68	26.46	23.91	40.47	40.16
	NET1	46.16	36.16	20.04	28.19
	CTSC	26.55	30.15	28.75	44.82
	RAC1	24.61	30.16	30.08	45.25
	FBXL5	19.91	36.8	28.92	44.35
	MIR2276	0	0	0	129.75
	BIRC3	46.89	27.25	13.52	42
	S100A13	30.94	40.54	25.32	32.76
	ATP5C1	25.14	40.49	24.19	39.66
	TMEM27	11.71	38.47	28.98	50.12
	HDLBP	29.57	35.19	22.18	42.08
	FABP3	32.69	45.13	20.89	30.08
	CDC42	24.15	29.94	29.21	45.48
	FAM134B	26.47	48.1	15.81	38.34
	C1orf43	28.18	37.81	26.97	35.74
	HSP90AB3P	18.73	32.65	24.4	52.9
	PSMA4	24.63	34.92	25.5	43.49
	TCP1	19.57	34.82	24.43	49.55
	SNORD121A	36.61	0	91.75	0
	KLF10	3.85	11.69	50.48	62.17
	FLNA	28.69	22.11	38.04	39.3
	SCD	21.05	23.88	24.43	58.61
	RPN1	32.7	25.47	25.07	44.68
	HMGN2	24.27	41.73	21.61	40.28
	RBMX	23.69	36.17	27.89	39.83
	CREG1	36.21	33.18	25.22	32.95
	C8orf80	21.4	36.61	16.91	52.48
	CTNNB1	17.65	24.49	32.54	52.69
	NUCKS1	21.91	39.36	25.99	40.06
	CERS2	32.53	31.14	23.17	40.46
	MIR1249	127.22	0	0	0
	KCNJ16	25.62	56.94	17.06	27.5
	PODXL	5.56	34.12	33.81	53.3
	SCARNA20	70.08	15.23	25.09	16.34
	WARS	16.03	22.87	26.96	60.5
	MYC	14	8.5	29.73	74.1
	ABP1	0.24	1.98	35.82	87.96
	NDUFA5	16.58	34.49	30.62	44.24
	ARHGEF12	18.99	33.09	26.73	46.9
	RPF2	15.58	42.29	23.05	44.66
	ARPC1A	21.82	25.58	33.89	44.21
	WWTR1	28.35	37.75	22.78	36.62
	LOC10042273	15.15	57.2	17.38	35.57
	MACF1	20.44	30.07	29.86	44.91
	PSMC1	22.66	35.04	28.99	38.52
	SCARNA27	44.8	34.06	28.07	18.27
	LOC646214	39.98	24.53	36.15	24.43
	RPN2	36.69	31.45	19.73	37.09
	COL4A2	15.72	29.84	31.55	47.83
	TGOLN2	27.57	29.59	22.74	45.01
	YWHAH	16.92	28.78	27.7	51.37
	SNORD123	124.43	0	0	0
	TAX1BP1	18.17	35.2	25.75	45.3
	DEK	12.98	35.96	29.79	45.59
	LOC10050613	7.34	38.04	38.18	40.74
	ZFP36L1	32	30.44	31.43	30.35
	MIR1184-3	98.37	0	11.21	14.59
	ST13P4	38.13	37.24	18.09	30.08
	PDZK1	22.02	42.21	18.02	41.26
	SGK1	27.82	32.33	23.33	40.03
	SNX3	21.43	36.46	26.8	38.46
	CST3	29.26	36.29	25.02	32.57
	APOLD1	4.87	27.19	38.01	52.75
	CIRBP	34.78	41.08	20.83	25.91
	HNRPDL	18.1	41.56	23.92	39
	HSD17B4	38.56	34.56	17.28	32.14
	SNORD111	32.46	49.37	40.68	0
	SEC11A	23.44	35.39	27	36.42
	CLTC	23.5	29.91	22.78	46.04
	NDUFA13	24.94	31.76	23.5	41.96
	RAB7A	35.11	30.81	24.53	31.58
	PSMB8	13.82	30.83	26.12	51.19
	SSR3	43.47	32.6	17.28	28.41
	PDCD5	27.64	38.92	22.54	32.55
	HERPUD1	37.11	36.73	21.25	26.55
	TAPBP	17.71	26.33	25.56	52.03
	HIST1H4C	16.42	34.01	30.65	40.48
	MAT2A	19.52	21.59	29.5	50.55
	MIR581	0	45.68	75.29	0
	JUN	31.09	19.35	33.81	36.7
	ACP1	21.37	29.13	32.05	38.23
	ITGA1	8.92	28.31	31.41	51.98
	PSMD4	30.33	32.9	22.29	34.96
	PTPRM	19.55	42.67	25.55	32.44
	LAP3	21.16	20.65	21.38	56.91
	VTI1B	20.14	33.41	23.41	42.98
	FAM3C	17.87	22.99	30.83	48.13
	CDC42SE2	16.06	29.07	25.91	48.73
	SNORD18C	119.61	0	0	0
	CPE	10.72	18.19	38.56	52.09
	NEDD8	15.69	30.54	21.21	51.98
	SDC4	24.44	18.65	29.83	46.42
	MIR4742	47.24	71.84	0	0
	USP33	32.56	36.02	23.18	27.24
	PSMA3	20.46	25.42	27.1	46
	C10orf10	17.94	16.9	29.93	54.09
	SNORD113-2	0	0	118.63	0
	SNORD114-20	0	0	118.63	0
	MIR421	0	0	118.39	0
	CFI	24.16	41.75	14.93	37.45
	BCAP31	26.81	28.85	21.83	40.73
	MIR4766	0	0	0	118.19
	SNORD114-7	0	0	0	118.19
	SYNE2	18.4	35.93	21.59	41.96
	SLC16A4	32.43	21.78	25.05	38.47
	HIST2H2AA3	18.04	27.18	25.25	47.25
	HIST2H2AA4	18.04	27.18	25.25	47.25
	EID1	12.42	34.4	25.69	45.2
	CAPZA2	18.89	26.11	27.82	44.57
	MET	19.99	23.14	27.86	46.32
	LGMN	25.88	19.33	27.04	44.74
	MIR4518	51.68	0	64.76	0
	HLA-G	8.84	27.6	19.85	59.82
	TRAM1	43.68	22.31	20.33	29.69
	MIR509-3	0	116	0	0
	PNRC2	17.4	30.96	25.25	42.33
	METTL7A	25.16	40.87	18.65	31.17
	TMSB4Y	14.99	24.26	29.58	47
	BSG	22.95	26.12	28.65	38.1
	PTGR1	28.12	36.82	19	31.77
	LSM3	25.07	33.06	23.73	33.72
	SCARB2	21.51	30.24	21.79	42.03
	LGALS3	30.91	30.82	20.74	32.94
	SNX2	22.02	41.11	18.63	33.65
	RNASE1	16.32	21.07	33.65	44.25
	RPSAP58	32.98	29.67	20.95	31.46
	IGJ	83.58	11.18	10.61	9.64
	SAA2	109.94	1.47	2.01	1.52
	CALCOCO2	21.29	42.67	20.08	30.85
	SCARNA15	21.77	16.56	40.92	35.52
	FCER1G	32.62	20.56	22.66	38.88
	HLA-DPB1	22.18	31.24	19.1	42.02
	HNRNPR	25.15	25.25	23.61	40.49
	NUCB1	20.3	32.34	18.54	43.21
	ITGA6	11.89	30.63	24.24	47.61
	CD81	33.3	32.66	27.23	20.87
	DECR1	24.5	30.02	22.3	37.07
	TPM2	5.71	12.97	49.88	45.31
	FSTL1	8.65	26.81	36.62	41.43
	CEBPD	27.13	17.97	29.65	38.75
	CTSH	33.41	34.52	17.47	28.01
	CLTA	18.06	31.33	24.7	39.07
	SNORD125	0	0	112.93	0
	GATM	15.77	45.29	28.01	23.8
	EIF3K	25.93	35.74	18.5	32.64
	LOC10009363	19.12	28.48	26.25	38.93
	NCKAP1	18.31	28.74	28.54	37.17
	ENSA	24.42	27.86	27.52	32.87
	ATP5J	20.02	32.24	29.64	30.75
	REXO1L1	31.29	33.63	23.49	24.08
	CCDC104	19.84	35	22.53	34.91
	LGALS1	41.73	23.59	20.13	26.82
	MIRLET7A2	0	0	112.22	0
	SRRM2	38.73	22.51	24.84	26.06
	UXT	32.25	29	21.42	29.33
	YWHAG	19.76	19.91	26.85	45.46
	TAF9	23	25.69	25.04	38.24
	RPL13	34.81	32.59	20.84	23.6
	MYLK	17.52	23.32	42.94	28.05
	LOC10013125	33.32	29.02	27.16	22.27
	LEPREL1	41.38	38.03	12.32	19.99
	TRIP12	16.64	27.11	24.01	43.76
	CYB5R3	39.86	30.12	19.11	22.39
	SLC6A13	5.07	17.86	37.46	51.06
	LMAN1	22.13	31.65	19.88	37.77
	YWHAQ	29.32	19.67	25.86	36.51
	CCT7	21.71	30.4	17.33	41.71
	TCEA1	35.67	36.39	16.41	22.66
	SEC31A	22.67	27.38	26.1	34.86
	ATP6V1E1	26.97	32.62	21.63	29.78
	GUK1	23.32	23.31	23.87	40.09
	COX6B1	25.58	31.95	26.97	25.99
	CCNG1	27.71	34.73	17.5	30.53
	CLNS1A	24.08	34.79	19.77	31.78
	ESM1	5.13	43.68	18.45	43.08
	MCFD2	22.57	30.11	21.78	35.7
	IFITM1	16.62	22.62	30.31	40.58
	UGT8	36.31	21.06	30.47	22.23
	BHLHE40	4.51	6.41	37.78	61.17
	NPC2	18.45	27.62	20.03	43.52
	SLC40A1	8.86	14.49	30.62	55.62
	CASC4	18.1	29.98	25.31	36.19
	TAF7	16.41	26.94	23.66	42.54
	LOC286437	38.84	20.22	30.73	19.53
	SMS	26.21	24.92	21.96	36.18
	PRDX6	29.38	26.42	23.23	30.21
	MIR2355	43.29	65.83	0	0
	PCBP1	19.47	20.51	30.55	38.25
	DAZAP2	22.25	27.17	23.02	36.31
	SLC25A6	36.3	27.06	22.42	22.68
	RAB1A	21.98	19.99	26.02	40.38
	AKR1C3	36.69	22.12	16.6	32.87
	ACADVL	27.53	37.38	20.89	22.42
	IFNGR1	19.4	39.15	15.76	33.67
	ZNF395	19.33	28.91	21.94	37.7
	GOLIM4	12.27	33.83	20.1	41.65
	ADD1	19.37	34.94	21.19	32.26
	HNRNPD	19.55	34.08	24.35	29.71
	LTA4H	19.25	32.96	19.6	35.79
	CYP2J2	4.53	18.67	39.32	44.98
	PAIP2	23.48	29.25	26.27	28.4
	MAPK1	22.28	26.1	24.93	34.06
	ANKHD1	28.97	29.23	19.67	29.4
	UBL5	21.02	22.78	30.43	33.04
	HNRNPF	13.44	22.5	22.71	48.45
	SLC16A12	27.58	58.8	13.33	7.37
	RHOC	22.41	23.83	23.95	36.88
	DDX24	14.2	23.96	23.13	45.7
	SDCBP	30.5	24.64	21.6	30.15
	CHCHD10	45.2	35.62	13.73	12.29
	PRUNE2	24.2	37.16	19.49	25.82
	RABGGTB	32.03	32.22	18.53	23.71
	PTP4A2	35.09	20.98	21.61	28.78
	SERPINB6	16.02	35.84	20.25	34.35
	EIF3D	26.64	30.27	17	32.42
	MIR4505	0	0	106.27	0
	H2AFV	14.93	24.83	24.2	42.28
	PSMB1	22.89	21.67	27.65	33.9
	TACC1	21.66	38.78	20.67	25
	DIAPH1	22.5	24.68	20.87	38.02
	P4HA2	39.89	28.09	10.84	27.24
	ATP6V1F	18.69	28.62	24.2	34.54
	ANO6	25.01	27.2	21.1	32.67
	2013-09-11	21.81	35.44	19.45	29.16
	SPINK13	95.4	10.1	0	0.35
	WBP5	17.93	33.1	20.25	34.46
	SQSTM1	34.34	28.5	16.63	26.01
	LRRFIP1	21.5	26.37	22.17	35.42
	EDNRB	3.72	33.29	20.72	47.54
	NUCB2	25.18	32.72	18.93	28.15
	MGEA5	23.94	34.06	19.76	27.2
	PPP2CA	18.38	19.95	26.49	40.12
	SRSF11	19.05	33.4	21.31	31.15
	OSMR	35.27	20.49	17.86	31.18
	PSMA7	38	21.61	16.75	28.39
	FUBP1	20.25	27.53	19.81	36.95
	C1QBP	20.52	26.84	18.39	38.79
	COPB2	24.07	24.95	18.3	37.2
	SERPINE2	69.56	10.91	8.5	15.39
	HNMT	17.63	30.43	24.18	31.86
	CD59	16.43	26.69	20.51	40.28
	PTPN12	13.26	30.78	24.89	34.89
	CTSS	17.42	23.35	17.64	45.18
	SON	14.85	27.96	24.7	36
	AK4	37.83	30.96	13.39	21.25
	RAB13	31.49	28.02	19.97	23.91
	IFI16	23.51	27.32	19.25	33.24
	SNHG8	21.44	26.62	23.42	31.71
	ADAM9	23.55	33.45	17.37	28.8
	ETFA	19.26	27.79	23.11	32.95
	PPAP2B	6.84	19.15	30.21	46.76
	FXYD5	15	26.51	22.71	38.7
	C5orf15	18.63	23.76	22.07	38.26
	ARL6IP4	30.04	28.09	17.8	26.74
	OGFRL1	30.05	42.97	10.71	18.83
	RPS26P11	38.6	34.32	15.49	14.06
	RDX	14.28	29.24	19.86	39.08
	LOC10019220	15	25.06	22.84	39.48
	EGFR	25.86	37.7	17.24	21.52
	FCGR3A	31.17	23.57	15.5	32
	CCT3	20.69	23.97	21.51	35.95
	SDHA	18.85	21.71	23.61	37.91
	NCOA4	16.49	28.96	20.27	36.33
	ARL6IP1	17.93	21.33	27.43	35.27
	CLPTM1L	21.85	20.1	24.86	35.07
	FNDC3B	31.56	27.48	16.9	25.89
	HNRNPM	17.49	26.42	21.76	36.05
	C5orf27	90.9	5.96	2.99	1.73
	MMP7	71.33	20.82	2.61	6.78
	KHDRBS1	18.79	27.98	23.62	31.1
	CDV3	25.28	20.21	22.27	33.5
	ADAMTSL5	8.34	35.53	7.36	49.94
	GIMAP4	7.16	27.79	19.3	46.91
	TBL1XR1	20.81	24.25	24.48	31.59
	MIR635	55.69	0	0	45.43
	EIF3A	16.24	31.65	16.72	36.44
	TMED10	24.55	22.66	19.58	34.17
	CXCL10	3.83	5.42	32.17	59.45
	BICC1	28.35	42.33	11.61	18.46
	SNORD114-17	0	0	100.73	0
	HADHB	26.96	23.86	20.24	29.65
	HLA-DMA	15.94	22.82	23.82	38.12
	USO1	17.7	34.89	17.18	30.92
	PARP14	21.06	27.08	17.57	34.76
	MIR3605	25.86	0	32.4	42.19
	CAV1	19.64	34.54	23.2	22.85
	UQCRB	22.83	31.61	19.41	26.38
	MIR4482	100.18	0	0	0
	PSME2	14.57	24.08	19.45	42.08
	CCL14	3.55	37.91	21.34	37.35
	NGFRAP1	20.99	31.87	20.05	27.23
	ABCC9	30.81	21.46	26.95	20.75
	NAMPT	26.62	18.3	16.69	38.29
	SDC2	19.88	25.95	17.24	36.63
	MMADHC	15.54	22.02	25.25	36.83
	TOMM20	30.34	24.91	18.29	26.07
	MBNL1	16.75	26.49	24.9	31.42
	TRIM22	22.32	24.34	19.83	32.94
	NDUFB9	36.88	27.65	15.62	19.09
	EPRS	29.34	33.16	13.13	23.61
	DYNC1I2	15.53	28.68	20.9	33.97
	SNX5	27.93	28.07	19.09	23.92
	SP100	20.11	27.75	19.86	31.28
	MIRLET7I	98.79	0	0	0
	ANXA7	22.07	28.38	17.15	31.1
	FKBP2	24.99	29.77	21.13	22.65
	NDUFAB1	20.64	27.09	18.96	31.6
	SLC17A3	9.75	20.33	53.39	14.54
	SLC22A2	6.4	20.69	25.77	45.13
	SLC2A3	29.54	8.33	24.63	35.43
	TGFBR2	11.13	29.78	21.73	35.27
	LMAN2	26.54	32.69	12.36	26.26
	EIF3M	18.55	30.72	21.01	27.57
	MS4A6A	20.31	26.99	15.28	35.11
	VEGFB	23.47	32.63	18.8	22.66
	KIF5B	13.48	28.08	21.78	34.16
	COMMD1	17.5	23.09	29.18	27.71
	UQCRC2	19.87	29.34	18.13	30.09
	GOLGB1	25.24	38.1	11.53	22.55
	MIR507	97.39	0	0	0
	FOXJ3	21	29.81	16.03	30.52
	NDFIP1	24.25	19.88	22.18	31.03
	VCAN	13.95	25.18	15.84	42.35
	C19orf77	10.43	18.27	15.87	52.42
	ERP29	25.47	28.9	16.48	26.08
	MIR3689B	12.61	19.18	34.24	30.87
	CAPRIN1	15.19	25.69	20.61	35.4
	HLA-DMB	17.55	19.08	21.65	38.6
	SPINT2	22.48	25.74	17.25	31.37
	SERPINB1	11.76	26.51	15.34	43.1
	TMEM85	14	32.9	19.88	29.83
	HIST1H2BG	11.23	17.9	27	40.32
	MDM2	30.81	17.43	18.79	29.39
	AES	18.26	22.5	25.54	30.07
	FAT1	27.96	27.04	14.27	27.04
	SERINC3	23.17	24.11	20.54	28.16
	VCP	17.89	19.88	20.32	37.88
	PSMB7	19.17	27.68	18.86	30.11
	LPP	24.19	20.58	26.28	24.61
	MIR3690	0	0	95.58	0
	ATP5G2	24	23.75	21.38	26.29
	PDIA4	23.03	20.36	15.97	35.84
	FOS	35.63	8.79	32.77	17.71
	RALB	15.17	22.63	19.49	37.61
	MIR3607	0	94.88	0	0
	MIR601	0	94.88	0	0
	LAMP2	29.5	26.82	14.76	23.73
	SPAG9	12.86	30.82	19.01	32.02
	SNORD115-24	94.66	0	0	0
	SNORD49A	94.66	0	0	0
	SNORD56B	94.66	0	0	0
	CTTN	21.7	26.74	16.63	29.52
	DCTN6	18.43	28.89	20.68	26.58
	SLC5A3	5.66	6.6	32.15	50.02
	ACAT1	17.51	27.79	18.04	31.09
	ECH1	20.39	24.78	24.85	24.36
	SNORD115-25	39.26	5.49	32.61	16.97
	SF3B2	19.26	29.56	17.6	27.77
	AFF1	21.09	36.27	15.53	21.19
	NPR3	14.19	47.48	14.18	18.11
	ACTN4	13.76	22.86	22.97	34.33
	KIAA1191	35.93	24.79	11.98	21.19
	GALNT14	9.19	17.47	20.02	47.16
	GBP1	8.17	9.14	21.07	55.34
	TMEM30A	12.97	21.88	23.23	35.53
	IFI27	11.76	21.62	31.85	28.36
	C6orf62	14.48	25.94	19.8	33.12
	GLS	13.49	20.38	23.74	35.66
	MIR664	0	93.19	0	0
	SPTAN1	11.89	20.25	21.19	39.86
	PNISR	14.89	38.42	16.98	22.82
	LPCAT1	18.47	5.79	22.05	46.73
	MT1F	64.2	21.62	3.27	3.88
	EIF4G1	20.26	20.36	17.62	34.72
	ZFP36	15.93	14.9	26	36.08
	EBAG9	21.58	33.41	12.78	25.11
	NOL7	12.33	33.18	17.78	29.53
	SNORA2B	33.2	25.25	20.8	13.54
	EWSR1	18.3	23.33	18.31	32.61
	RARRES2	43.54	24.95	11	12.94
	ETS2	5.39	11.23	24.18	51.47
	LOX	33.88	20.48	16.43	21.42
	TTC35	19.83	26.83	16.62	28.89
	UBE2V1	20.59	24.63	17.69	29.22
	CAV2	15.13	23.13	28.48	25.38
	SMARCE1	11.44	27.48	17.58	35.58
	PROS1	35.78	31.96	9.17	15.08
	SETD3	11.9	30.27	16.46	33.33
	SNORD115-44	3.61	0	0	88.29
	NGRN	11.47	23.41	23.42	33.56
	RBP4	1.09	1.79	2.04	86.9
	GTF2I	16.29	24.17	19.9	31.4
	AHCYL1	29.15	24.88	14.36	23.33
	ANP32B	13.99	34.72	17.45	25.41
	SNORA16B	9.23	14.03	23.13	45.16
	NDUFS1	13.27	23.68	16.71	37.88
	ERAP1	20.32	20.37	17.66	33.17
	STT3A	23.72	24.98	15.04	27.69
	NDUFB8	16.98	27.89	20.6	25.93
	C11orf10	27.68	12.91	25.62	25.14
	GBP4	6.58	12.14	24.44	48.14
	TLN1	14.56	24.78	21.96	29.92
	MRPL24	23.77	26.89	18.06	22.41
	LARS	23.11	29.15	12.92	25.91
	ATL3	18.47	25.16	20.37	27
	SNORA84	9.23	70.16	11.56	0
	MUC1	64.13	15.01	3.64	8.11
	UGP2	21.04	23.99	19.58	26.22
	RBP7	5.37	23.62	19.64	42.15
	TUBA1A	21.38	19.59	18.7	31.11
	LAMC1	11.58	23.57	20.57	35.05
	TXNL1	14.28	27.73	15.84	32.8
	VPS24	10.1	23.16	21.54	35.8
	G3BP1	21	18.17	17.73	33.47
	CAPNS1	17.36	23.33	16.89	32.69
	ADI1	22.12	22.32	21.52	24.3
	PPT1	21.49	24.27	15.5	28.98
	CCT6A	13.86	18.42	20.07	37.74
	PRKCSH	20.35	27.82	13.06	28.76
	ZNF826P	19.84	46.59	14.74	8.79
	BROX	16.54	35.35	10.58	27.45
	ZC3H15	12.87	21.95	19.63	35.44
	RAD21	18.8	27.36	16.44	27.18
	C14orf2	13.88	18.66	26.18	31.04
	LUC7L2	13.01	24.11	18.68	33.9
	KARS	18.04	29.54	14.1	27.98
	RCAN1	2.28	6.2	39.49	41.69
	AKR1A1	22.09	24.62	20.12	22.72
	HIST1H4H	11.45	24.66	21.04	32.37
	AKT3	8.43	28.95	25.03	27.07
	ADIPOR1	20.87	27.05	16.18	25.3
	PRDX4	30.72	20.16	16.5	21.78
	C1QC	22.31	14.59	16.12	36.12
	RTN3	18.08	25.83	18.81	26.35
	TM4SF1	5.34	13.76	26.72	43.19
	KIAA0494	16.46	23	18.73	30.69
	HSPB8	33.42	22.27	13.55	19.55
	CRYL1	20.75	24.51	20.36	23.12
	RSRC2	15.05	30.64	17	25.94
	MIR1296	35.15	53.46	0	0
	SLC35F5	12.37	17.95	22.62	35.55
	CHD2	15.69	24.75	19.04	28.99
	UBA2	11.24	24.23	23.98	28.92
	C1R	54.48	12.74	10.72	10.29
	CSTB	32.73	16.66	20.78	17.88
	C10orf58	21.47	32.03	15.76	18.75
	PCM1	15.92	26.84	15.87	29.38
	HNRNPL	17.49	22.63	21.15	26.64
	HAX1	26.02	27.95	14.14	19.78
	MYOF	22.61	23.98	13.75	27.49
	SCD5	24.4	22.59	20.72	20.02
	SULT1C4	14.28	26.94	14.06	32.43
	AMD1	8.66	15.87	19.79	43.23
	LITAF	18.7	19.05	19.54	30.12
	RNF213	24.63	19.46	16.48	26.79
	ERBB2IP	18.25	26.56	15.03	27.47
	HIPK3	15.75	25.13	17.79	28.62
	PRRC2C	16.17	21.24	18.8	31.02
	GJA1	8.48	12.41	23.41	42.9
	STT3B	21.49	20.53	17.93	27.25
	EIF3B	17.14	18.38	17.16	34.35
	MIR632	33.45	0	0	53.53
	SLK	8.14	30.66	14.88	33.17
	GMFG	12.71	26.7	15.93	31.35
	SAR1A	13.86	19.73	20.06	32.94
	NPIP	22.55	21.48	24.94	17.6
	GIT2	10.36	18.14	30.82	27.24
	OAZ1	24.44	17.58	19.37	25.11
	DNAJB1	23.08	8.71	21.42	33.19
	PLA2G16	17.14	22.92	19.97	26.33
	MOBKL1B	11.67	15.88	25.15	33.6
	MORF4L2	19.72	18.96	19.95	27.66
	CSRP2	15.05	14.3	21.8	34.99
	IFI6	15.84	21.54	22.6	26.12
	KLF9	8.84	31.72	18.4	27.08
	C11orf58	16.22	26.28	17.8	25.66
	WTAP	10.96	17.1	20.07	37.81
	ZC3H11A	13.3	23.22	19.66	29.75
	ADAM10	12.53	26.17	16.56	30.52
	C20orf30	23.19	21.31	18.85	22.34
	ZFAND5	28.08	27.11	12.24	18.08
	HCLS1	15.37	26.37	12.6	31.11
	LIPA	13.97	19.19	16.59	35.61
	CLINT1	20.58	26.51	13.82	24.37
	TM9SF3	15.25	22.05	17.29	30.59
	GADD45B	20.18	14.15	21.98	28.71
	FAM13A	24.7	23.65	14.72	21.87
	PTMS	16.57	19.09	20.86	28.4
	PECAM1	11.11	29.53	16.23	28.04
	TSPYL2	40.18	26.38	8.03	10.21
	PTRF	7.75	17.19	22.07	37.64
	WAC	15.42	25.27	17.51	26.42
	AFF4	16.49	22.93	17.68	27.51
	METTL9	14.82	20.38	18.4	30.83
	PGM5P2	22.77	25.38	17.45	18.82
	TTC1	19.2	30.95	11.28	22.88
	ID2	17.11	18.58	21.55	27.05
	TAF13	12.97	17.06	17.57	36.61
	RNF19A	24.2	20.51	12.62	26.84
	2013-03-06	16.83	21.93	16.5	28.88
	C4orf3	13.66	18.35	20.46	31.65
	U2AF1	13.46	21.93	20.51	27.99
	2013-09-07	9.54	19.7	21.81	32.77
	SLC47A1	14.78	34.97	16.53	17.54
	HP1BP3	17.92	21.89	17.92	26
	JAG1	8.01	19.83	24.59	31.22
	SKIL	10.57	14.8	22.22	35.98
	NACA2	20.43	29.45	13.3	20.36
	POLR2K	23.04	20.41	16.28	23.71
	SNORD7	0	0	36.24	47.18
	NBR1	11.86	25.99	16.89	28.67
	HIST1H1E	13.42	26.84	20.42	22.72
	BRD2	10.86	27.42	16.64	28.45
	C5orf46	61.1	21.47	0.48	0.32
	PEA15	17.17	17.77	21.51	26.69
	ELF1	15.73	24.24	15.07	28.07
	PPFIBP1	12.38	29.39	17.31	23.98
	RAB21	18.37	21.98	19.08	23.6
	GABARAPL2	14.63	18.87	21.93	27.55
	MCAM	8.83	12.32	28.38	33.31
	ARL6IP5	20.51	21.02	18.61	22.67
	KRTCAP2	20.58	20.86	14.57	26.74
	DNAJB11	14.63	14.59	17.67	35.85
	C20orf43	19.31	23.91	13.27	26.24
	TMEM107	30.06	17.81	16.32	18.49
	ADH5	15.7	23.88	18.7	24.39
	ADAR	18.54	19.6	18.21	26.31
	MRFAP1L1	13.28	20.48	21.53	27.3
	MITD1	12.81	25.28	18.73	25.75
	C13orf15	2.98	28.91	20.55	30.07
	OGT	28.34	17.94	16.8	19.33
	RWDD1	11.31	24.85	18	28.2
	EIF3I	25.74	18.74	17.54	20.32
	TMED7	18.25	17.21	16.91	29.95
	FHL1	19.3	27.1	22.54	13.35
	TMBIM1	16.84	17.65	20.41	27.38
	LOC10050724	22.34	22.7	15.6	21.61
	HTRA1	18.44	16.37	17.61	29.75
	LEPROTL1	11.46	21.27	23.62	25.76
	ATG3	15.93	23.65	15.29	27.23
	MIR3125	0	0	82.1	0
	TCEAL4	13.82	25.97	16.68	25.6
	UBXN4	14.5	18.54	19.24	29.73
	FTO	13.9	22.08	18.45	27.58
	VPS35	15.05	25.98	14.43	26.44
	GPNMB	15.07	11.81	18.23	36.78
	FBXO7	15.37	18.8	18.55	29.16
	MIR645	32.46	49.37	0	0
	MAT2B	19.6	25.67	13.76	22.77
	HAT1	10.84	13.36	22.37	35.21
	M6PR	17.68	19.17	16.34	28.59
	CD9	7.57	16.18	24.3	33.37
	C12orf57	20.82	23.75	18.6	18.24
	CCPG1	20.97	27.08	11.3	22.06
	DDX21	8.2	15.33	17.77	40.1
	ZNF638	13.42	23.5	16.9	27.58
	FCGR2A	16.4	16.79	13.22	34.93
	MIR1282	24.93	0	15.62	40.68
	OSBPL9	17.3	23.78	15.57	24.54
	AMZ2	21.73	24.79	15.4	19.22
	NFE2L2	9.11	11.14	24.33	36.55
	ATP2C1	18.95	20.38	14.68	27.08
	AK2	27.67	23.31	11.1	18.97
	ARCN1	15.4	19.24	17.72	28.69
	WDR1	15.96	14.41	20.6	30.02
	FABP6	48.39	19.13	6.33	7.13
	C5orf32	15.09	15.25	17.45	33.18
	MTPN	12.66	16.83	19.78	31.66
	LMBRD1	12.49	24.59	17.45	26.38
	PHF3	9.74	32.71	13.91	24.51
	CETN3	14.94	30.8	10.47	24.65
	BLOC1S1	17.65	22.12	20.57	20.46
	PRDX3	18.19	16.51	21.1	24.99
	SNX10	25.18	21.59	13.53	20.44
	DMGDH	23.06	25.92	11.27	20.4
	ACSM2B	11.15	45.07	15.04	9.38
	DDX1	12.97	23.04	17.88	26.73
	LMNA	6.22	11.33	17.97	45.1
	MIR4644	0	0	0	80.59
	MIR4787	0	0	0	80.59
	HBXIP	18.83	16.1	22.19	23.41
	NUS1	45.91	24.11	4.49	6.01
	IMPA2	9.45	28.38	19.62	22.9
	ZNF207	12.12	20.7	17.95	29.56
	NAT8	2.42	7.69	29.13	41.01
	NR3C1	16.91	20.97	15.96	26.41
	ARPP19	13.41	20.2	19.18	27.27
	ATP5F1	15.16	23.59	14.26	27.05
	TCN2	28.07	21.8	11	19.01
	PIK3R1	15.24	25.69	13.56	25.38
	MIR663B	54.46	0	0	25.39
	AP3S1	27.16	18.58	16.86	17.17
	UBA52	17.9	21.28	17.59	23
	SSR2	22.32	20.28	15.82	21.29
	PKP4	12.12	30.01	12.37	25.15
	STAT3	15.73	14.93	16.3	32.66
	CD99	16.63	16.32	21.48	25.18
	AARS	21.82	31.49	9.33	16.93
	FGL2	11.42	22.95	14.13	31.03
	HIST1H1D	15.78	15.13	20.63	27.98
	ATG16L1	11.89	5.18	26.16	36.11
	SMEK2	11.88	20.23	17.71	29.51
	C19orf2	13.43	25.17	14.71	25.99
	ZMAT2	17.06	24.77	13.33	23.95
	MOCS2	17.08	22.99	14.24	24.79
	SPRY1	5.25	15.89	26.86	31.05
	RASSF4	19.98	22.41	15.92	20.7
	CMBL	15.15	22.85	18.16	22.82
	MBNL2	20.23	25.56	14.57	18.57
	PRPF8	16.98	22.21	14.92	24.82
	HBII-52-27	72.44	0	6.48	0
	LGI4	2.18	1.56	16.38	58.76
	FAM169A	22.31	9.46	14.6	32.49
	CFB	38.79	21.5	5.33	13.18
	GPI	21.19	25.09	12.8	19.66
	CCT4	18.22	19.09	14.66	26.71
	CTSO	13.54	20.02	14.96	30.16
	GIMAP7	4.8	22.2	17.25	34.36
	MIR548G	0	78.6	0	0
	CCL5	18.92	13.82	21.82	24.03
	PRDX5	19.05	27.56	10.8	21.18
	FAM107B	18.84	13.03	16.58	29.97
	CMPK1	19.13	17.55	17.78	23.75
	VDAC3	23.07	19.58	15.03	20.52
	MIR1295	0	0	78.18	0
	TMBIM4	17.53	19.16	17.59	23.9
	RPL27A	19.05	22.89	16.91	19.3
	CYBA	22.86	16.66	12.54	26.04
	PLEKHA1	12.52	14.35	19.62	31.55
	IFITM2	15.21	14.01	22.23	26.54
	SYNCRIP	10.91	21.27	17.79	27.98
	EDIL3	1.23	4.36	25.1	47.25
	NARS	15.87	22.77	15.84	23.44
	MTIF3	14.57	26.51	15.31	21.46
	RPL36A-HNRN	11.2	17.02	16.64	32.98
	DDOST	26.59	16.49	13.18	21.57
	UQCRQ	24.55	18.77	16.09	18.42
	ELOVL5	8.3	13.19	23.16	33.15
	KIAA0174	11.15	21.28	15.62	29.68
	DYNC1LI2	13.34	21.09	16.68	26.59
	CCNH	18.53	17.74	16.1	25.29
	POMP	15.2	19.85	22.64	19.94
	EPS8	11.51	20.64	17.11	28.25
	EHHADH	14.7	19.79	15.83	27.17
	CHD1	7.58	13.37	14.69	41.7
	PDCD6	10.82	12.43	16.95	37.08
	UBE2L6	16.4	15.48	15.1	30.28
	TES	10.58	12.11	18.08	36.43
	SPC25	26.37	15.13	22.67	13.01
	ERGIC3	19.51	20.97	13.59	23.06
	CITED2	21.93	28.7	8.3	18.18
	MIR4691	0	0	0	77.07
	SEC61A1	27.41	14.24	15.09	20.33
	UACA	7.55	24.66	16.21	28.64
	LUC7L3	13.92	27.95	16.16	18.9
	NDUFB11	18.95	22.39	15.48	20.11
	HNRNPH3	13.47	18.7	18.15	26.6
	DYNC1H1	13.64	19.88	15.63	27.71
	EIF5A	16.7	17.25	15.79	27.11
	PHB2	19.96	22.81	13.81	20.23
	LOC10028861	21.23	27.66	12	15.85
	CCT2	11.04	18.1	16.18	31.36
	ENO2	35.13	25.18	4.78	11.56
	MRPL33	12.46	18.98	16.53	28.57
	GSG2	14.77	23.76	9.46	28.53
	GLTSCR2	18.3	24.77	14.17	19.18
	GNG10	11.75	14.14	21.4	29.11
	PSMB9	8.63	20.33	15.48	31.95
	FLOT1	11.83	19.81	14.88	29.75
	ARPC5	13.22	16.57	17.01	29.47
	CAT	14.74	24.59	15.08	21.83
	ETF1	14.9	11.19	17.13	32.99
	MAPRE1	13.21	16.66	17.01	29.33
	TOP1	17.02	17.58	14.24	27.3
	TALDO1	19.58	20.84	13.37	22.26
	FNBP1L	13.72	30.85	11.75	19.56
	STIP1	16.25	15.2	13.19	31.18
	SEC22B	21.03	16.92	15.77	22.06
	SH3BGRL	11.84	19.4	20.2	24.34
	MLL5	8.45	19.25	17.96	30.03
	PRCP	12.29	19.22	13.88	30.29
	DYNLT1	14.78	20.32	14	26.53
	SARNP	16.31	24.36	15.33	19.59
	CAPZB	17.9	20.05	16.86	20.73
	SCARNA9L	17.68	11.23	29.45	17.17
	TSTD1	18.82	21.92	13.62	21.13
	PSMB4	23.37	19.64	12.99	19.43
	APEX1	13.8	22.95	16.91	21.77
	NUDC	16.48	21.82	14.5	22.5
	METTL21A	24.65	14.41	21.44	14.71
	NDUFC1	15.08	15.24	23.34	21.45
	NRD1	25.15	20.88	11.07	17.95
	ODC1	14.31	14.89	14.35	31.49
	TNFRSF12A	11.8	4.82	29.08	29.34
	TTC37	18.62	24.04	10.8	21.54
	NOSTRIN	2.95	22.58	18.03	31.35
	SERBP1	15.36	20.28	14.47	24.74
	PTPRC	12.62	16.32	17.82	28.06
	RBM3	23.19	20.5	11.38	19.59
	ATP11A	7.99	20.72	16.89	29.05
	ITPK1	22.59	16.39	20.06	15.6
	CFH	20.31	8.81	15.24	30.26
	PDLIM5	15.64	16.99	19.22	22.68
	MIR760	0	0	74.5	0
	SNORD72	0	0	74.5	0
	GPBP1	11.57	18.2	16.5	28.2
	RAB10	12.51	14.73	18.87	28.35
	CETN2	19.99	22.2	12.95	19.3
	HNRNPA3	15.98	15.89	21.55	20.99
	CBX3	14.62	18.22	16.85	24.7
	CHD4	11.3	16.48	15.88	30.7
	C1QA	21.06	8.82	18.11	26.34
	NEK6	12.22	16.3	17.43	28.3
	RNF130	20.26	20.06	12.22	21.71
	PLN	2.26	8.93	42.77	20.15
	CCT5	12.32	12.43	16.81	32.5
	SPTLC1	16.76	16.45	17.38	23.47
	SNRPG	15	10.87	16.39	31.72
	SORBS1	12.77	10.19	24.07	26.93
	SNW1	9.23	21.32	15.17	28.22
	ANKRD13A	7.96	15.08	30.53	20.2
	MIR186	0	0	0	73.76
	CHMP5	10.37	22.4	16.45	24.51
	RNF181	20.02	16.73	19.39	17.53
	RAP1A	17.15	18.82	17.24	20.45
	IGBP1	14.54	25.41	12.23	21.45
	EXOC4	15.33	19.19	14.35	24.73
	HERC2P4	23.63	15.09	21.55	13.3
	STAG2	11.37	25.77	12.96	23.44
	ATP6V1G1	10.96	19.73	18.51	24.21
	SUCLG2	26.57	23.18	10	13.62
	CAPN2	23.17	18.62	12.89	18.63
	GPR116	4.31	24.96	16.19	27.82
	HMGN1	12.95	19.32	20.22	20.78
	SLC6A8	25.62	7.53	16.43	23.5
	NCRNA00219	18.29	26.41	11.13	17.19
	ACADM	15.14	25.98	11.75	20.06
	DCTN1	9.83	20.51	12.18	30.31
	SRSF1	18.95	16.96	16.4	20.52
	RARS	19.22	25.36	10.34	17.9
	STAU1	16.34	20.21	12.39	23.87
	GANAB	19.08	18.89	11.95	22.81
	PDLIM1	24.95	17.37	15.3	15.11
	SRSF10	14.31	17.23	18.85	22.33
	TROVE2	10.46	20	17.09	25.14
	SPCS1	22.73	16.55	15.04	18.36
	REXO2	13.07	20.35	18.49	20.77
	ATP6AP2	15.59	17.17	13.66	26.23
	CNOT1	14.63	20.41	14.94	22.56
	MEA1	12.94	24.47	12.22	22.86
	EIF4E2	11	17.47	16.23	27.78
	BLVRA	10.13	14.22	17.9	30.2
	EPS15	13.91	17.81	15.43	25.3
	ACE2	4.08	23.23	16.31	28.82
	TCEAL8	10.48	21.49	15.26	25.18
	OCIAD2	18.95	22.24	11.73	19.47
	SEL1L	16.68	21.41	11.46	22.83
	LRRK2	15.45	24.25	11.57	21.09
	GUCY1A3	11.04	17.5	18.76	25.05
	BCAS2	14.89	22.65	12.89	21.91
	CCDC53	16.46	20.81	13.5	21.57
	RBPJ	14.26	19.56	15.06	23.38
	COPG	19.98	20.43	11.53	20.28
	HCFC1R1	17.28	22.69	13.36	18.84
	FKBP1A	16.77	12.09	20.36	22.94
	HECTD1	11.73	19.75	13.31	27.32
	ACTN1	16.14	12.87	22.59	20.44
	TSPAN12	7.99	17.23	21.21	25.57
	SCAF11	11.32	20.48	14.46	25.71
	RBM5	9.54	20.58	15.8	26.03
	TMEM208	14.44	16.04	15.73	25.73
	SNRNP200	12.77	18.42	14.93	25.76
	NEDD9	9.66	31.03	12.95	18.23
	GLUD1	13.44	17.62	14.07	26.65
	RPL23AP32	13.33	19.47	19.64	19.3
	CORO1C	18.48	13.97	16.86	22.38
	RSL24D1	11.04	28.4	11.38	20.76
	SLC38A1	18.49	21.71	14.29	17.09
	GALNT11	10.96	12.64	14.61	33.33
	CAPZA1	13.87	16.01	15.68	25.97
	GBE1	31.35	23.92	4.95	11.14
	HK1	17.98	17.83	10.33	25.13
	CPVL	11.39	12.86	16.82	30.19
	TNFAIP6	2.99	15.38	20.49	32.39
	CALU	14.47	16.36	15.83	24.53
	ESYT2	17.5	16.19	13.55	23.87
	HPS3	28.85	15.91	8.51	17.82
	OCIAD1	13.42	21.65	14.46	21.52
	GABARAPL1	26.51	11.98	13.63	18.91
	CDC37	8.72	23.14	11.33	27.82
	RPL7L1	14.9	18.97	16.09	21.01
	UBE3A	11.42	20.38	14.31	24.82
	EIF3F	14.71	24.35	13.59	18.1
	PPP2CB	25.32	17.13	12.95	15.29
	ATP5L	15.67	18.08	15.63	21.24
	HIBADH	9.81	16.2	19.77	24.84
	PFDN2	16.58	14.77	17.79	21.45
	PPM1G	7.69	16.82	14.06	32.01
	NRBP1	12.13	15.02	17.24	26.1
	NDUFB5	18.07	16.19	12.97	23.24
	KIDINS220	8.87	18.66	14.65	28.24
	2013-09-10	7.7	19.37	17.78	25.49
	PTPRA	14.07	20.32	14.21	21.68
	RPL19P12	18.72	24.3	12.57	14.62
	MAOA	35.25	9.19	8.47	17.24
	BTN3A2	8.79	17.57	14.5	29.2
	NBN	18.25	23.76	10.33	17.65
	ERH	12.18	13.02	19.53	25.25
	EPB41	31.79	17.35	8.27	12.56
	NTN4	6.78	40.95	9.78	12.45
	RAB6A	11.07	17.88	15.55	25.45
	CLDN2	9.86	30.68	9.94	19.41
	SEL1L3	24.3	16.23	8.53	20.83
	PPA1	16.08	14.81	13.93	25.06
	MRPL3	18.69	19.07	10.73	21.29
	KCTD3	21.26	23.3	10.45	14.76
	PDCD10	12.74	20.22	15.16	21.61
	LOC10050721	11.97	21.52	17.46	18.76
	PGM1	16.7	20.48	11.31	21.19
	PSMC2	12.93	11.67	20.48	24.6
	SRSF3	10.71	14.67	18	26.27
	CREBL2	15.86	19.4	13.74	20.61
	LOC641298	16.34	15.49	20.86	16.92
	NAP1L4	12.49	18.65	12.88	25.59
	UQCRHL	11.45	8.48	17.9	31.76
	UFM1	12.27	17.64	16.07	23.6
	LAPTM5	16.95	13.39	15.68	23.53
	PHLDA1	6.32	6.87	18.98	37.3
	INSIG2	19.53	16.71	12.53	20.68
	ROCK1	7.6	22.58	16.23	23.01
	SMAP2	19.73	26.86	7.76	15.05
	GBA3	3.04	27.76	13.4	25.11
	PPP1R15A	11.3	23.84	10.24	23.9
	DHRS7	12.75	18.29	13.48	24.69
	COPA	16.04	16.99	13.21	22.93
	RUFY1	15.17	24.44	9.84	19.72
	CASP4	18.28	16.24	14.38	20.25
	YME1L1	14.62	20.88	13.11	20.54
	EBNA1BP2	16.2	19.24	13.97	19.73
	SGCB	8.8	17.4	17.85	25.09
	DDAH1	10.88	18.77	16.51	22.89
	CHCHD3	13.57	21.1	13.41	20.94
	LCP1	10.41	17	13.48	28.07
	NDUFA6	16.94	20.46	14.18	17.37
	SFT2D2	16.54	11.77	18.01	22.63
	EPB41L2	10.3	18.68	15.43	24.47
	PTK2	12.54	16.74	16.7	22.9
	MIR596	68.86	0	0	0
	SAMHD1	10.36	15.19	14.71	28.57
	SLC16A9	5.51	47.04	5.53	10.75
	LOC10027183	16.08	15.21	20.75	16.78
	PPCS	19.47	16.16	11.59	21.5
	SF3B14	10.86	16.34	17.95	23.56
	XPOT	23.39	23.67	8.87	12.77
	PSMC6	10.26	19.84	13.68	24.91
	RUFY3	18.31	21.29	12	17.08
	ARFGAP3	18.8	14.76	12.23	22.86
	MANF	25.33	8.68	13.36	21.25
	OSBPL1A	9.56	31.28	10.41	17.35
	LARP1	18.23	19.78	11.11	19.41
	ZBTB8OS	14.55	19.68	17.99	16.31
	IL1RL1	1.27	2.14	12.48	52.61
	DDX42	13.6	20.86	14.13	19.88
	UFC1	16.83	18.15	13.79	19.7
	KRT19	59.6	7.6	0.49	0.76
	DDX6	16.12	16.74	14.69	20.86
	LRPPRC	12.92	19.64	12.75	23.1
	TAF1D	20.21	23.35	11.66	13.15
	ATF3	7.24	3.3	27.52	30.25
	RERG	17.73	35.01	8.03	7.53
	MIR492	37.7	11.47	18.9	0
	SLTM	11.67	20.16	13.86	22.3
	DNAJC3	13.8	15.79	12.35	26.03
	PLXDC2	12.94	27.17	10.19	17.67
	PSMC3	11.83	23.87	9.74	22.34
	COX7A2	11.99	21.64	11.92	22.21
	DHX9	11.94	16.16	14.54	25.07
	BRP44L	8.85	20.71	17.17	20.94
	ANKRD36	15.94	21.16	13.27	17.25
	FGFR1OP2	13.34	18.53	14.63	21.1
	DHX15	11.31	16.6	13.94	25.74
	MTDH	16.11	16.37	12.82	22.23
	SNRPD2	15.75	17.82	15.85	18.1
	NPTN	11.64	20.01	16.63	19.21
	WWP1	12.67	17.11	12.75	24.94
	VPS13C	12	18.76	13.83	22.78
	DSG2	7.25	17.64	12.42	30.05
	NFIB	9.06	19.64	15.43	23.23
	CTSA	20.36	16.27	11.08	19.59
	LDB2	3.22	15.61	21.73	26.73
	HSPA4	13.67	13.44	15.01	25.17
	IPO7	14.75	18.41	13.18	20.94
	DNAJC7	14.91	23.65	11.67	17.03
	TIPRL	12.39	17.19	16.58	21.07
	PDCD4	14.3	20.52	12.74	19.65
	MEF2A	9.65	19.7	15.29	22.54
	AFG3L2	8.88	20.73	13.7	23.85
	MKRN1	13.12	20.07	14.32	19.65
	YPEL5	11.69	14.97	17.24	23.22
	SMPDL3A	5.64	13.98	22.95	24.34
	SKAP2	9.86	15.73	13.48	27.83
	NCOR1	11.13	20.69	13.09	21.98
	NDUFS6	12.92	15.89	15.71	22.32
	NCK2	6.88	17.3	14.58	28.06
	LAMP1	15.21	16.51	16.21	18.86
	THRAP3	13.25	21.01	12.55	19.91
	ARGLU1	9.46	22.62	12.37	22.16
	C2orf28	14.4	12.24	17.52	22.41
	PLS3	9.51	11.5	19.38	26.13
	PAPOLA	10.26	15.67	16.7	23.83
	2013-03-07	10.27	14.11	18.31	23.74
	NSMCE1	15.98	19.88	10.73	19.83
	FABP5	16.09	20.13	8.37	21.8
	SQRDL	17.4	20.34	11.04	17.59
	SNORD115-4	46	0	20.34	0
	PPP1R7	10.76	19.79	10.57	25.17
	CASP1	12.92	17.6	15.95	19.81
	STC1	21.9	17.22	8.71	18.45
	ZFP36L2	16.63	15.44	18.73	15.47
	STARD7	10.67	13.97	14.82	26.77
	HUWE1	14.22	18.03	12.35	21.61
	PFDN1	10.28	23.44	10.5	21.99
	PRSS23	10.79	22.4	13.49	19.52
	GLG1	12.32	20.3	11.99	21.57
	UBE2H	11.46	15.32	15.86	23.54
	AKAP13	19.96	17.79	10.51	17.9
	C7	4.32	2.51	45.85	13.42
	PCNP	16.31	20.27	15.75	13.77
	H2AFY	19.21	17.3	10.94	18.64
	ATP6V1B2	16.08	16.82	13.28	19.89
	HBB	15.66	23.7	12.14	14.55
	C7orf59	11.22	13.66	14.87	26.16
	GLYAT	13.1	35.84	7.74	9.19
	CD36	3.71	33.12	15.1	13.87
	PSMC4	12.45	13.5	16.97	22.88
	PPP6R3	10.95	18.07	13.53	23.23
	PSMD2	18.6	15.25	11.46	20.35
	ZFAND1	15.48	18.46	14.2	17.48
	COTL1	12.6	19.77	12.49	20.75
	DLD	11.39	17.27	14.27	22.63
	SDHB	16.45	19.4	12.19	17.52
	TDP2	7.13	12.36	20.03	26.02
	MIR3676	0	35.92	29.6	0
	H2AFZ	12.53	17.78	11.72	23.47
	INADL	16.33	15.86	12.21	20.94
	METTL5	15.1	17.25	14.61	18.36
	RRBP1	21.51	15.54	10.35	17.87
	ZMYND11	9.77	20.32	12.67	22.48
	DNAJC8	8.58	20.29	11.34	24.93
	DNAJB4	8.69	17.2	16.84	22.4
	ZNF189	8.58	18.2	10.19	28.15
	MFSD1	16.64	15.97	10.37	22.08
	CRK	10.06	13.84	14.28	26.87
	MED13L	11.24	20.09	12.01	21.7
	TWF1	15.07	12.86	13.15	23.96
	C20orf3	18.63	15.55	11.87	18.91
	MIR644	64.93	0	0	0
	MIR2681	64.92	0	0	0
	GOSR1	19.32	14.53	16.48	14.49
	IARS2	16.44	20.22	10.66	17.47
	PSMD1	9.96	12.29	14.62	27.91
	DUSP23	27.22	13.25	10.75	13.55
	VKORC1	18.83	11.43	13.35	21.16
	MIR4422	0	0	64.76	0
	TPR	11.01	20.26	11.42	21.96
	GARS	14.52	17.9	11.58	20.64
	BCCIP	12.28	17.78	13.04	21.53
	SS18	12.03	14.48	16.23	21.84
	IDH2	14.02	15.82	15.89	18.8
	TMEM50A	13.18	14.19	13.97	23.19
	SEC14L1	10.9	18.19	13.45	21.89
	TIMMDC1	15.6	18.62	12.67	17.54
	PFKFB3	15.69	7.34	17.84	23.5
	NDUFAF2	11.57	20.11	11.31	21.37
	VPS29	14.16	15.49	16.17	18.52
	PSMA2	12.97	13.71	14.95	22.69
	TMEM14C	9.79	23.55	11.21	19.72
	DHRS3	12.07	24.81	12.53	14.85
	SUMO1	9.05	16.27	14.64	24.23
	PAIP1	13.57	15.3	13.91	21.4
	PSMD6	11.06	15.28	13.26	24.54
	NOP58	8.84	12.53	14.16	28.6
	TGFA	7.17	10.51	16.63	29.81
	C12orf35	11.08	21.8	12.04	19.18
	GTF3A	13.67	20.71	12.68	17.04
	RAB8A	13.28	16.58	13.06	21.18
	XRN2	12.35	16.54	12.77	22.44
	EIF2S2	14.06	19.91	11.72	18.4
	ACSM2A	8.47	34.3	11.96	9.35
	ROCK2	7.02	15.16	14.24	27.63
	TARS	11.97	18.43	10.62	23.03
	LOC642236	14.47	22.73	12.75	14.08
	MPV17	16.66	11.67	16.78	18.92
	PDZK1P1	10.91	22.69	9.23	21.18
	RNF145	15.65	11.32	14.82	22.21
	BTG2	26.65	10.64	15.5	11.2
	DCN	3.88	0.81	48.16	11.14
	FZD4	10.49	17.67	14.81	20.99
	ILK	9.08	14.91	18.35	21.62
	SLC38A2	15.28	17.74	16.61	14.25
	SRGAP2P2	15.82	16.48	14.47	17.1
	SRSF6	12.01	11.21	18.08	22.55
	CDH6	13.97	13.8	14.81	21.26
	HNRNPAB	17.89	9.75	13.61	22.59
	NFIA	11.62	18.84	13.89	19.49
	SDHAP3	15.82	16	14.64	17.38
	PLK2	5.06	11.81	20.24	26.68
	ITFG1	12.8	18.14	13.83	18.99
	SSRP1	13.5	21.74	7.52	20.99
	ATP2A2	12.3	12.59	12.99	25.84
	MAOB	24.27	19.62	10.53	9.28
	PRNP	15.24	14.36	14.03	20.01
	CSRP1	6.78	9.24	27.8	19.81
	TOMM22	12.96	15.71	12.67	22.28
	PSMD11	13.9	14.14	14.58	21
	CALCRL	3.07	15.31	17	28.24
	BRP44	11.58	14.98	17.2	19.79
	HPCAL1	9.67	10.24	15.58	28.05
	CYBB	13.78	15.81	9.55	24.39
	ARL1	17.51	16.05	13.71	16.24
	C7orf42	9.84	15.54	13.14	24.93
	PLSCR1	18.65	16.43	10.83	17.52
	FKBP9	10.58	16.12	13.53	23.15
	NUTF2	14.32	14.62	17.95	16.47
[truncated: 21,042 more rows]

## Sheet: Table S5
	Table S5. CT values for PCR
	Gene Name	Tumor 1 FFPE	Tumor 2 FFPE	Tumor 1 FF	Tumor 2 FF
	ACTB	10.47	10.29	10.19	9.7
	ACTB	10.66	10.11	10.52	9.74
	RPL13A	11.19	11.96	9.9	10.35
	RPL13A	11.26	11.99	9.99	10.56
	GUSB	17.43	17.18	15.74	15.34
	GUSB	17	16.69	15.39	15.03
	RPLP0	11.81	13.51	11.65	12.51
	RPLP0	11.89	13.76	12.07	12.79
	HPRT1	18.62	18.4	17.22	16.54
	HPRT1	18.72	18.61	17.41	16.79
	SDHA	14.71	14.52	13.58	13.36
	SDHA	14.72	14.74	13.78	13.54
	ACTB	10.8	10.47	9.98
	ACTB	10.09	10.45	10.43	9.4
	RPL13A	10.67	11.81	9.99	9.9
	RPL13A	10.82	12.68	10.08	10.18
	GUSB	16.42	17.26	15.45	14.84
	GUSB	17.05	17.44	15.89	15.33
	RPLP0	11.32	13.65	11.59	11.89
	RPLP0	11.7	14.16	11.92	12.42
	HPRT1	18.01	18.87	17.09	15.61
	HPRT1	18.33	18.96	17.55	16.45
	SDHA	14.03	14.82	13.39	12.73
	SDHA	14.24	15.24	14.02	13.4
	HIF1A	15.14	15.97	14.04	13.05
	HIF2A	14.53	13.77	11.79	11.54
	CA9	14.48	15.59	13.17	13.73
	A2M	13.77	13.81	11.75	11.48
	TMTC1	18.73	18.38	15.85	15.95
	CD34	16.43	15.04	13.78	12.49
	EDNRB	17.27	15.24	13.15	12.92
	ENPP2	14.86	16.38	12.44	14.7
	EPAS1	15.15	14.15	11.77	11.65
	FGD5	19.55	18.5	16.81	15.96
	LDB2	19.12	18.22	15.86	15.08
	PALMD	17.88	17.65	15.44	15.33
	PECAM1	14.66	15.05	12.71	12.46
	PPAP2B	14.43	13.76	12.58	11.52
	RGS5	14.96	11.71	10.67	10.13
	SPRY1	16.8	15.66	14.02	12.86
	SYNPO
	BRCA2	20.93	21.7	19.79	19.77
	EMCN	19.73	16.57	15.28	14.44
	FLT1	17.33	16.04	14.1	13.31
	INSR	15.8	16.21	13.97	13.58
	PALM2	23.55	21.87	22.19	20.82
	SGK1	15.39	16.22	13.61	13.19
	TCF4	17.73	16.55	15.5	14.09
	VCAM1	16.36	16.45	14.19	12.83
	ANGPT2	19.55	19.62	17	16.01
	CYP2J2	17.09	15.01	14.82	13.22
	PGF	15.84	15.26	16.57	13.3
	FHL1	13.52	14.54	12.6	13.5
	ENTPD1	16.71	16.95	15.52	14.82
	CSPG4	18.48	16.81	16.11	14.98
	ITGA4	17.55	17.29	15.91	14.8
	CAV1	14.76	15.76	13.59	14.13
	CAV2	14.75	15.29	13.72	13.75
	LOX	12.85	15.26	13.24	13.38
	COL5A2	26.28	26.51	25.14	24.59
	NOTCH3	16.97	14.96	15.02	13.4
	APLNR	24.39	22.66	22.18	19.83
	SYNPO2L	26.03	25.41	25.8	25.37
	ITGA7	22.28	22.33	21.01	21.03
	MYOCD	27.02	20.91	22.48	19.76
	PYCARD	24.59	24.71	23.13	23.18
	VEGFA	14.02	13.33	11.33	10.88
	PTPRC	15.64	15.79	14.48	13.63
	PRKG2	26.09	26.9	27.23	27.8
	SUSD5	24.15	19.94	22.21	17.8
	CRISPLD2	17.41	16.54	16.55	14.08
	ASB2	25.19	22.03	23.29	20.4
	PPP1R12B	19.53	20.26	18.09	18.33
	DGKB	22.15	20.68	21.17	18.87
	CDC7
	FXYD1	20.25	18.25	20.21	15.52
	NRIP	22.23	19.8	19.86	17.53
	RELN	26.61	22.81	25.4	23.91
	GPC6	17.44	17.69	15.92	16.18
	PDGFRB	18.81	16.69	16.47	14.87
	NAA10	16.75	17.66	15.82	15.71
	FIGF	26.22	24.3		27.03
	MMP9	19.57	22.64	21.58	20.4
	C4BPA	20.88		24.5	27.22
	CCL5	16.89	16.41	15.88	14.73
	CDH1	18.78	18.91	16.73	16.74
	EPCAM	16.93	21.56	16.26	18.53
	NPEPPS	16.57	18.08	15.83	15.48
	GALNT5	29.84	26.78	26.95	26.03
	FAM81B	23.79	24.59	22.98	20.39
	FRMD3	20.21	19.45	16.62	16.91
	PXK	18.33	20.19	17.27	17.9
	AGPAT9	21.36	19.67	18.58	17.32
	IGF1R	17.95	18.56	15.26	15.94
	IFNG	24.21	22.34	22.88	20.14
	PTGS2	20.35	20.38	19.08	20.96
	CD82	16.88	18.49	17.94	16.96
	IL12RB2	20.46	22.47	21.28	23.01
	KDR	19.01	16.01	14.62	13.44
	MDM2	15.32	17.23	14.81	14.98
	S100A8	17.78	18.01	17.4	16.36
	PDF	20.57	20.39	18.75	17.82
	L1CAM	22.76	21.69	22.33	21
	C9orf71	18.05	19.11	17.05	14.98
	VDR	19.84	20.98	18.64	19.84
	BLMH	18.89	18.95	17.1	16.67
	SELE	23.77	22.9	24.05	19.85
	CXCL10	18.08	16.28	16.32	13.8
	CTNNA1	13.91	15.13	12.98	12.99
	CXCL9	17.12	15.95	15.85	13.9
	SAT1	13.57	15.67	13.47	12.79
	CCL11	13.54
	CDKN1B	15.83	16.83	14.39	14.85
	CALR	12.46	13.53	11.71	11.33
	CNTN6	26.2	25.23	26.07	24.83
	CCNB1	18.75	19.61	18.93	18.01
	CCND1	15.49	14.65	13.95	12.37
	IL6	20.21	21.25	24.05	20.26
	NOS2	24.38	21.28	20.19	18.88
	EPO	19.83	21.54	23.77	19.39
	PLIN2	12.14	14.01	11.51	12.65
	PIGR	18.57	21.73	21.03	20.93
	MTOR	17.15	18.49	16.71	16.49
	PDGFRA	19.75	19.34	20.89	19.45
	IGF2BP3	19.5	25.75	23.77	24.07
	GMNN		28.72	24.9	25.33
	HIF1AN	16.65	17.44	15.84	15.88
	FIGN	21.29	21.52	18.24	20.26
	EGLN3	14.41	13.43	13.41	11.23
	PRR15L	22.03	24.22	22.14	25.35
	MACC1	17.59	18.11	15.79	14.94
	PSMB10	17.49	18.3	16.68	15.91
	SLPI	15.83	21.03	21.74	22.21
	RPS6KB1	18.45	19.67	17.21	17.05
	TIMP2	16.93	16.73	15.87	15.44
	TNFSF10	16.91	15.41	15.53	13.75
	VEGFC	20.66	18.96	19.25	16.88
	SLC2A1	15.09	16.97	15.36	14.67
	TFPI2	15.82	21.22	18.32	18.95
	RBP4	25.8	24.17	23.78	17.28
	SOSTDC1		21.63	22.91	18.73
	SAT2	17.31	18.87	16.57	16.86
	SFXN4	16.12	18.38	16.34	16.64
	PRKAA2	17.01	17.96	16.06	16.2
	CD274	21.8	20.81	20.04	18.4
	BNC2	18.38	20.5	17.56	20.25
	ASPN	22.4	21.01	21.07	19.25
	MMP7	13.88	19.84	15.86	17.73
	TINAGL1	18.04	17.89	16.06	16.22
	ABCA1	15.26	17.7	15.59	15.02
	AKAP7	20.38	20.97	18.36	18.47
	AKT2	17.37	18.82	16.36	16.22
	ANGPTL4	12.7	13.57	12.84	11.72
	ANKRD36	15.74	16.88	14.76	15.21
	ANLN	19.96	21.47	20.75	19.27
	ANXA2	19.21	20.61	18.82	18.29
	APBB1IP	16.06	18.47	15.43	16.1
	APOLD1	18.05	16.19	14.8	13.99
	AQP1	18.71	16.04	14.76	14.17
	AQP4	23.5	23.47	19.34	21.43
	AR	17.04	18.98	16.39	17.69
	ARG2	17.15	19.7	18.68	14.1
	ARL4D	21.33	22.04	21.1	21.41
	ARSD	16.69	17.33	15.59	15.86
	ASPM	20.25	22.55	21.06	20.17
	ATAD2	20.03	20.64	19.13	18.4
	AXL	16.15	17.25	15.5	14.82
	BARD1	21.09	21.44	20.07	19.61
	BCKDHB	18.4	19.2	16.65	17.11
	BCL2	18.22	18.84	16.13	15.72
	BCL2L12	19.91	19.51	18.08	17.33
	BHMT	14.44	16.79	13.08	15.02
	BIRC2	16.18	16.59	15.37	14.85
	CEACAM6		28.51	26	27.64
	CHL1	23.83	21.55	22.01	24.08
	CLDN1	17.14	19	17.03	15.78
	COL14A1	18.9	17.45	19.02	16.41
	CRP	18.37		28.76	25.4
	CD83	19.42	17.85	18.83	16.77
	CEP55	22.87	23.35	21.8	19.92
	CITED2	14.6	17.3	14.46	15.11
	CDH11	16.69	17.54	16.55	16.51
	CITED4	17.58	17.83	16.05	15.15
	BIRC5	23	24.97	21.72	20.95
	CA12	13.39	16.24	13.18	13.66
	CD40	15.45	16.39	14.44	14.3
	CCL4	16.99	17.18	17.15	15.6
	CD44	19.78	21.27	20.21	19.47
	ABCC1	18.62	20.02	16.02	16.88
	GenBank: AF131843.1	19.89	20.1	17.44	17.65
	ALDOA	10.46	12.76	10.32	10.89
	AP4B1	18.19	19.27	17.71	17.39
	ATP5G3	14.67	15.77	14.1	13.99
	BAX	15.55	16.08	14.78	14.19
	COG8	16.84	17.6	15.71	15.84
	CDKN2A	18.97	20.15	17.89	18.43
	CD53	15.26	16.63	14.75	14.22
	C10orf137	17.8	18.95	16.62	16.85
	CDCP1	19.15	19.71	18.92	17.25
	CCNE2	21.52	23.52	22.32	21.55
	CLDN18
	CDC42	13.74	14.54	12.91	12.28
	CDK1	19.09	19.62	18.78	17.53
	CDK8	18.8	19	17.14	16.74
	CDC25A	22.25	23.31	22.64	20.55
	CDH3	23.97	24.1	23.31	23.01
	CDK2	17.83	18.33	16.91	16.47
	COL6A2	16.35	15.62	14.74	14.16
	BNIP3	12.98	15.44	12.46	13.1
	FAM134B	15.06	16.98	14.17	14.84
	FAT1	15.26	17.25	15.04	15.3
	FBLN1	17.18	15.7	16.94	16.94
	CRYL1	14.85	16.06	14.03	14.21
	FGF2	19.15	19.79	17.76	17.39
	CSNK2A1	16.57	17.33	15.16	14.85
	FGFR1	16.61	17.91	14.98	15.06
	CSNK2A1P	21.01	22.82	19.28	20.45
	FGFR4	20.75	23.48	18.92	19.66
	CTNNA2
	FHIT	16.51	19.18	15.92	17.27
	CTNNA3	23.54	24.28	22.87	22.57
	GAPDH	9.04	10.97	9.22	9.07
	CTNNB1	14.97	14.87	13.73	12.77
	CTSD	11.97	14.49	11.64	12.28
	CXCL11	19.03	17.89	17.75	15.15
	CXCL12	17.03	15.87	14.72	14.45
	CXCL6	16.06	26.36	17.84	24.46
	CXCR3	20.55	19.94	19.97	17.75
	DCN	16.07	14.88	19.46	15.59
	DIABLO	17.16	17.78	16.1	15.36
	DPYD	15.99	16.78	14.94	14.79
	EBAG9	16.34	18.02	14.83	15.51
	EGFR	13.82	15.43	12.92	13.63
	EGLN1	15.26	16.7	14.2	14.52
	ELTD1	17.3	17.22	14.95	14.57
	EMILIN3		26.17	24.07	26.18
	ENG	17.07	15.74	14.71	13.94
	ENO2	16.68	19.95	15.6	17.39
	EP300	18.68	17.78	15.79	15.58
	ERAP1	15.44	15.52	14.62	14.36
	ERAP2	16.71	20.53	15.88	18.41
	ESPL1	22.99	22.52	22.27	21.29
	EZH2	20.16	19.8	18.69	17.82
	FZD1	16.55	15.87	14.44	15.05
	IFITM2	16.47	15.97	15.2	14.27
	HIF3A	18.78	20.38	17	20.16
	GRIA1	26.71	23.47	26.48	24.91
	FNIP1	19.9	20.53	17.24	17.88
	FSCN2	23.62	23.71	22.94	23.7
	GPR1	23.79	21.62	20.34	20.28
	GPR116	18.8	16.61	14.6	14.77
	FLT4	21.2	18.1	17.36	16.59
	FYN	17.53	16.06	14.74	14.56
	FSCN1	17.75	16.42	16.02	15.02
	FOSL1	22.32	20.06	23.14	17.11
	GAS2L1	19.25	19.24	17.03	17.34
	FSCN3	25.31	24.22	25.08	22.89
	GUCY1A2	20.83	18.96	18.17	18.01
	GUCY1B3	18.91	17.71	17.04	16.62
	IFIT1	19.63	18.46	16.48	17.3
	IGFBP7	13.89	11.73	10.6	10.11
	FOXO4	19.35	19.68	18.04	18.73
	ICAM3	17.48	18.11	18.17	17.42
	GCH1	22.02	19.17	19.39	17.31
	GSN	14.6	12.48	11.65	11.49
	HSP90AA1	14.61	14.3	14.09	12.76
	HSD17B10	16.19	16.54	15.31	15.39
	FRS2	18.93	18.48	17.17	16.92
	GAS6	21.01	19.54	18.71	18.58
	ICAM1	23.42	23.58	21.63	22.34
	GSK3B	16.6	16.99	15.27	15.77
	GIPC2	18.96	17.95	16.77	16.63
	PELO	16.73	16.24	15.49	14.97
	PDGFD	18.72	16.52	14.8	15.23
	KNG1	24.76		27.73	27.61
	MAPK14	17.55	17.13	15.56	15.74
	KHDRBS1	16.78	16.13	14.48	14.48
	MTCH2	16.73	16.52	15.41	15.39
	MELK	21.42	20.22	20.03	18.92
	LPIN3	16.55	17.87	16.04	16.84
	NRP1	15.94	15.04	14.05	13.53
	PIK3C2A	18.07	17.54	15.97	16.02
	PIK3CA	18.55	18.26	16.45	16.57
	NOTCH1	18.14	16.43	16.1	15.39
	NCAPG	21.35	21.31	20.56	19.58
	IL13RA1	15.62	15.97	14.41	14.47
	JUN	16.48	16.85	16.27	15.5
	KLK1	23.8	26.54	25.34	25.19
	MGP	15.36	12.32	12.91	11.41
	KLK6	27.91			27.59
	LIMCH1	17.26	17.1	15.08	15.89
	MAPT	20.16	18.41	16.54	16.15
	MED1	18.03	17.36	16.01	16.06
	ORM1	20.39	24.85	24.98	23.34
	MUC1	14.12	17.28	14.7	15.37
	OSBPL1A	16.66	16.68	14.19	15.54
	PAPPA	20.82	22.28	23.46	22.65
	NAPSA	18.47	18.04	17.4	16.88
	MYLIP	19.08	17.16	15.63	15.33
	PCNA	16.54	15.88	15.68	14.86
	PCDHA1	20.36	28.2	24.56	25.29
	IL13RA2	20.53	22.76	21.5	22.01
	MRPL22	15.96	16.33	14.81	15.19
	KIAA0101	20.29	19.68	20.34	19.09
	MAFG	20.05	19.6	19.64	19.57
	MLL2	18.76	18.45	16.86	16.83
	KIF23	21.04	21.24	21.24	19.78
	IMP3	16.39	16.32	15.14	15.78
	LRRC39	22.28	21.72	19.76	20.43
	PDIA3	17.08	18.4	16.56	16.8
	NUDT6	19.06	18.9	17.55	18
	NCAPG2	20.26	20.31	19.11	19.21
	ITGA6	16.41	15.38	13.7	13.65
	ITGB1	14.69	13.82	12.52	12.36
	JUP	19.79	18.03	16.07	15.95
	ITGA1	17.62	15.7	15.36	14.8
	MAP7	20.36	17.27	15.78	15.49
	LUM	17.66	15.48	19.35	17.1
	MIF	12.6	13.88	11.71	12.78
	MCM2	18.83	20	18.13	18.63
	KRAS	19.83	19.02	18.47	18.52
	KRT7	18.85	19.51	16.04	18.66
	KLKP1
	MME	17.08	16.08	16.15	15.06
	NPR3	16.31	16.71	13.42	15.41
	MMP2	17.2	16.09	15.74	14.98
	MKI67	20.29	20.2	20.47	18.64
	NPM3	19.05	18.79	18.14	17.76
	MXRA5	19.12	20.8	17.71	19.87
	MUC16	24.4	23.24	26.63	21.8
	NME1	16.88	17.51	16.03	16.22
	LMO2	18.79	16.71	15.89	15.36
	PRSS2	25.06	24.66	24.25	26.07
	PLAUR	16.49	17.61	16.62	16.7
	PSMB5	15.84	15.87	14.84	14.62
	PLAU	17.9	19.06	18.29	17.66
	POU5F1B	22.61	23.25	20.6	21.86
	POU5F1	19.16	19.09	16.57	18.44
	RPL27A	18.53	19.05	18.03	18.05
	RELA	17.86	17.24	16.47	15.79
	PSME2	15.59	15.43	14.78	14.15
	RRAGB	18.85	18.74	16.72	17.52
	PTENP1
	TIMP3	16.29	13.76	12.24	12.81
	TNF	23.15	23.51	23.4	21.71
	TGFBR2	15.38	14.79	13.23	13.6
	TIMP1	12.64	13.39	12.8	11.68
	TMEM47	18.77	16.35	16.24	15.87
	PTEN	17.24	16.95	15.46	15.85
	PTH1R	21.82	19.66	18.4	17.98
	POLR2B	17.95	17.71	16.34	16.26
	POSTN	18.35	18.26	17.69	17.11
	PKM2	12.49	13.54	11.48	11.94
	PRC1	18.78	19.78	18.65	18.36
	PRKCD	17.87	16.68	16.31	15.78
	TGFA	17.5	16.65	16.05	15.06
	RACGAP1	21.65	22.24	20.61	21.67
	RANBP1	19.43	19.52	19.13	19.54
	TNFAIP6	18.79	15.66	15.4	14.53
	RBM33	17.66	18.06	16.37	16.72
	RACGAP1P				28.54
	VEGFB	15.29	15.76	13.95	14.36
	PSMB9	15.17	14.69	13.75	13.49
	PRDX2	15.83	15.76	15.02	14.83
	PSAT1	16.88	21.89	17.82	20.79
	RB1	17.08	16.22	15.27	14.87
	SFTPB
	SERPINE1	12.3	14.9	14.08	14.28
	RABEPK	18.66	18.97	17.92	17.92
	RFC4	17.65	18.78	17.41	18
	PSMB8	16.47	15.91	14.68	14.46
	PSME1	15.6	15.02	13.9	13.88
	SHC1	15.01	15.75	15.05	14.73
	SKP2	20.45	20.41	18.63	19.38
	TYROBP	18.09	17.98	15.73	15.24
	DMBT1	24.64	25.65	25.01	26.08
	GSTT2	17.46	18.44	17.05	17.62
	MAPK1	15.82	15.81	14.36	14.18
	BCAP31		19.79	26.55	19.84
	CLU	23.28	23.9	21.93	22.92
	TRIB2	20.53	17.52	17.44	16.45
	EGLN2	29.63			26.49
	AKAP2	25.82	23.84	23.19	24.09
	LDHA	11.5	12.37	10.68	11.06
	TAP2	16.99	15.56	14.7	14.19
	TP53	17.01	16.82	16.13	16.01
	TSC2	17.84	17.91	16.61	17.28
	VHL	18.24	17.14	16.77	16.16
	SPP1	10.09	12.7	10.53	11.03
	TAP1	17.61	16.87	15.86	15.17
	CD97	15.93	15.28	14.57	14.29
	TPK1	19.16	17.63	16.93	17.19
	TOP2A	19.47	20.32	19.8	18.66
	TYMS	17.23	16.62	16.17	15.43
	TOX3	26.54	22.18	25.31	24.78
	USP6NL	19.56	19.25	17.54	17.58
	KIF2A	17.43	17.96	16.77	16.28
	SNRK	18.43	16.34	16.05	14.81
	TYMP	14.58	14.75	13.7	13.48
	SPRY4	18.71	16.04	16.05	15.17
	SPARCL1	15.02	13.62	12.26	11.97
	SMAD3	17.1	16.71	16.24	15.83
	SLC16A1	16.47	17.32	16.25	15.88
	TTK	22.37	22.54	21.01	21
	SYTL1	21.91	22.26	20.77	19.93
	TP53AIP1		27.02		26.73
	TAF1C	19.66	20.06	18.38	18.77
	BSG	13.81	13.32	12.15	11.78
	SLC9A1	18.02	18.28	16.76	16.65
	TAPBP	15.59	15.41	14.04	13.3
	TRIP6	16.75	15.95	15.04	15.02
	VIM	10.91	11.16	9.56	10
	TNFSF11	26.32	22.81	24.9	22.69
	TNFRSF6B	18.64	17.73	19.68	16.5
	TNFRSF10D	18.15	19.77	17.93	19.32
	TNFRSF10B	16.8	16.31	15.83	14.99
	ECHS1	17.59	18.58	16.23	16.68
	TRIP11	18.54	18.33	16.37	16.55
	TSPAN7	19.52	17.71	15.74	15.87
	CDH6	14.84	14.99	14.14	13.85
	SLC4A3	25.02	24.97	25.24
	TUBA4A	17.08	16.2	16.58	15.37
	TRIM38	16.85	16.4	15.71	15.1
	TRAF2	18.95	18.33	17.62	17.21
	VTCN1	25.04	24.14	26.15	23.57
	COQ6	18.73	18.39	17.51	17.76
	TUBA4B
	KRASP1		26.31	28.75	25.36
	TNNI3			28.42	26.1
	CARD8	19.38	18.85	17.99	17.26
	AK023558 (ZNF468)	18.99	19.31	17.19	17.88
	C10orf54	19.69	20.06	18.25	18.47
	CD276	18.68	18.62	17.3	16.65
	CTLA4	21.75	22.21	20.26	20.38
	ICOS	22.89	21.12	22.18	20.14
	ICOSLG	19.08	18.04	18.06	16.59
	PDCD1	21.59	19.94	20.8	18.49
	PDCD1LG2	20.81	20.51	19.6	18.62
	PDCD2	17.88	17.55	16.39	16.47
	TGFBR3	20.66	19.65	17.45	17.67
	IGFBP1	14.38	25.94	19.5	21.41
	HGF	19.54	18.33	17.92	16.77
	CXCL1	20.32	23.78	20.71	24.31
	PIGF	17.09	16.88	15.88	15.5
	CCL2	18.03	14.05	15.09	13.6
	THBS2	19.3	18.49	19.89	17.82
	IL8	19.99	22.63	20.7	22.26
	IGFBP2	19.95	19.01	18.57	17.9
